# Supplementary material for: Application and evaluation of online-offline experiential teaching in obstetric training for “First 1000 Days of Life” child healthcare
Source: Front Public Health. 2025 Nov 20;13:1710516. doi: 10.3389/fpubh.2025.1710516 (PMC12675452; doi:10.3389/fpubh.2025.1710516)
Supplement: Supplementary file 1 [file Data_Sheet_1.xlsx]

## Sheet: Sheet1
Serial number	Submission time	Time taken	source	Source details	From IP	1. your name:	2. your student number:	3. your gender:	4. your age (years)	5. your working years	6. hospital attribute	7. your hospital grade	8. your department	9. your highest education	10. your current professional title is	12. your position	13. have you received any training related to the health management knowledge of growth and development in the first 1000 days of life	14. items and times of health management for 1000 days' growth and development in your department:	15. the number of times your department has carried out the teaching of health management of 1000 days' growth and development in the early life:	A. Clinical practice ability - a1. be able to implement neonatal growth and development health assessment	A2. be able to implement the growth and development health assessment of infants and young children	A3. be able to reasonably select and apply assessment tools and technologies	A4. be able to accurately diagnose and identify growth and development health-related problems	A5. be able to standardize the implementation of growth and development health management technology	A6. be able to implement various growth and development health effect evaluations	B. Clinical management ability - b1. develop growth and development health management plan	B2. implement accurate, safe, comprehensive and effective nursing according to the growth and development health management plan.	B3. carry out health management propaganda and education on 1000 natural growth in early life	B4. be able to conduct consultation on difficult cases in the specialty and put forward guiding opinions on health management.	B5. collect data related to the health management of 1000 days' growth and development in the early life, and continuously improve the quality.	C. Team cooperation ability - C.1 popularize the specialized knowledge and skills of health management for 1000 days' growth and development in the early life to other medical staff	C2. guide other nurses to carry out the clinical work of early life 1000 day long development health management	C3. participate in the specialist consultation on health management of 1000 natural births in early life	C4. participate in the establishment of the early life 1000 day long development health management team	D. Scientific research ability - d1. actively pay attention to the new progress, new knowledge and new trends in the field of health management of 1000 days' growth and development in the early life	D2. apply evidence-based and other scientific research methods to solve the health management problem of 1000 days' growth and development in the early life	D3. carry out new projects and technologies for health management of 1000 days of growth and development in early life	E. Professionalism - e1. actively solve the problem of health management of patients' and family members' 1000 day long growth in the early life Fully display the consciousness of humanistic care	E2. be able to effectively use communication skills to coordinate the relationship between doctors and nurses and patients	E3. carry out targeted health education related to the health management of 1000 natural growth in the early life for patients and their families	About this study, what aspect of ability do you want to strengthen
1	2024/11/21 17:12:47	114 seconds	Wechat	N/A	223.104.79.38 (Guangdong Guangzhou)	Caojudan	32	female	38	20	general hospital	Tertiary hospital	Delivery room	undergraduate course	intermediate	midwife	no	0	0	Average (3 points)	Average (3 points)	Average (3 points)	Average (3 points)	Average (3 points)	Average (3 points)	Average (3 points)	Average (3 points)	Average (3 points)	Average (3 points)	Average (3 points)	Average (3 points)	Average (3 points)	Average (3 points)	Average (3 points)	Average (3 points)	Average (3 points)	Average (3 points)	Average (3 points)	Average (3 points)	Average (3 points)	Knowledge about life and health in the delivery room
2	2024/11/21 22:27:39	87 seconds	Wechat	N/A	113.116.228.25 (Guangdong Shenzhen)	Chen Chun	31	female	41 years old	20	general hospital	Tertiary hospital	ward	undergraduate course	intermediate	Obstetric nurse	no	None at present	None at present	Basic Mastery (4 points)	Basic Mastery (4 points)	Basic Mastery (4 points)	Average (3 points)	Average (3 points)	Average (3 points)	Average (3 points)	Average (3 points)	Average (3 points)	Average (3 points)	Average (3 points)	Basic Mastery (4 points)	Basic Mastery (4 points)	Basic Mastery (4 points)	Basic Mastery (4 points)	Average (3 points)	Average (3 points)	Average (3 points)	Average (3 points)	Average (3 points)	Average (3 points)	Practical ability
3	2024/11/21 17:07:41	101 seconds	Wechat	N/A	223.104.83.114 (Guangdong Guangzhou)	Chenmengling	948168	female	28	7	general hospital	other	ward	undergraduate course	primary	Obstetrician	Yes, please write the course name (if there is a class schedule, please attach it):	0	5	Master all (5 points)	Master all (5 points)	Master all (5 points)	Master all (5 points)	Master all (5 points)	Master all (5 points)	Master all (5 points)	Master all (5 points)	Master all (5 points)	Master all (5 points)	Master all (5 points)	Master all (5 points)	Master all (5 points)	Master all (5 points)	Master all (5 points)	Basic Mastery (4 points)	Basic Mastery (4 points)	Basic Mastery (4 points)	Master all (5 points)	Master all (5 points)	Master all (5 points)	Better understanding of early life
4	2024/11/21 12:36:43	261 seconds	Wechat	N/A	113.84.1.128 (Guangdong Shenzhen)	Chenxiqiao	25	female	29	7	general hospital	Tertiary hospital	Delivery room	undergraduate course	primary	midwife	no	Neonatal touch	Pregnant women classroom	Average (3 points)	Average (3 points)	Basically not mastered (2 points)	Basically not mastered (2 points)	Basically not mastered (2 points)	Basically not mastered (2 points)	Basically not mastered (2 points)	Basically not mastered (2 points)	Average (3 points)	Basically not mastered (2 points)	Basically not mastered (2 points)	Average (3 points)	Basically not mastered (2 points)	Basically not mastered (2 points)	Basically not mastered (2 points)	Basically not mastered (2 points)	Basically not mastered (2 points)	Basically not mastered (2 points)	Average (3 points)	Average (3 points)	Average (3 points)	Apply the theoretical knowledge learned to clinical practice
5	2024/11/21 11:43:12	204 seconds	Wechat	N/A	113.84.9.161 (Guangdong Shenzhen)	Cuiyufang	9	female	43	26 years	general hospital	Tertiary hospital	Delivery room	undergraduate course	intermediate	midwife	no	1	1	Average (3 points)	Average (3 points)	Completely not mastered (1 point)	Basically not mastered (2 points)	Basically not mastered (2 points)	Basically not mastered (2 points)	Basically not mastered (2 points)	Basically not mastered (2 points)	Completely not mastered (1 point)	Completely not mastered (1 point)	Basically not mastered (2 points)	Average (3 points)	Average (3 points)	Average (3 points)	Average (3 points)	Basically not mastered (2 points)	Basically not mastered (2 points)	Basically not mastered (2 points)	Average (3 points)	Average (3 points)	Average (3 points)	Systematic learning
6	2024/11/21 16:59:18	268 seconds	Wechat	N/A	113.84.162.49 (Guangdong Shantou)	Gao Huifen	1	female	45	25	general hospital	Tertiary hospital	ward	undergraduate course	senior	Obstetric nurse	no	0	0	Basically not mastered (2 points)	Basically not mastered (2 points)	Basically not mastered (2 points)	Average (3 points)	Basically not mastered (2 points)	Basically not mastered (2 points)	Basically not mastered (2 points)	Average (3 points)	Average (3 points)	Average (3 points)	Average (3 points)	Basically not mastered (2 points)	Basically not mastered (2 points)	Basically not mastered (2 points)	Basically not mastered (2 points)	Basically not mastered (2 points)	Basically not mastered (2 points)	Basically not mastered (2 points)	Average (3 points)	Average (3 points)	Average (3 points)	Management of infant growth and development health
7	2024/11/21 14:30:24	130 seconds	Wechat	N/A	113.84.40.118 (Guangdong Shantou)	Guanxiaomeng	7	female	31	10	general hospital	Tertiary hospital	Delivery room	undergraduate course	intermediate	midwife	no	0	0	Average (3 points)	Average (3 points)	Average (3 points)	Basic Mastery (4 points)	Average (3 points)	Average (3 points)	Average (3 points)	Average (3 points)	Average (3 points)	Average (3 points)	Average (3 points)	Average (3 points)	Average (3 points)	Average (3 points)	Average (3 points)	Average (3 points)	Average (3 points)	Average (3 points)	Average (3 points)	Average (3 points)	Average (3 points)	Evaluation of neonatal growth and development
8	2024/11/21 12:27:42	203 seconds	Wechat	N/A	113.88.202.249 (Guangdong Shenzhen)	Huangweiyue	200237	female	28	7	general hospital	Tertiary hospital	ward	undergraduate course	primary	Obstetric nurse	no	0	0	Basically not mastered (2 points)	Basically not mastered (2 points)	Basically not mastered (2 points)	Basically not mastered (2 points)	Basically not mastered (2 points)	Basically not mastered (2 points)	Completely not mastered (1 point)	Completely not mastered (1 point)	Basically not mastered (2 points)	Basically not mastered (2 points)	Basically not mastered (2 points)	Average (3 points)	Basically not mastered (2 points)	Basically not mastered (2 points)	Basically not mastered (2 points)	Basically not mastered (2 points)	Basically not mastered (2 points)	Basically not mastered (2 points)	Basically not mastered (2 points)	Basically not mastered (2 points)	Basically not mastered (2 points)	Theoretical study of early childhood growth and development
9	2024/11/21 20:59:25	229 seconds	Wechat	N/A	113.116.184.112 (Guangdong Shenzhen)	Huangyanli	18	female	49	26	general hospital	Tertiary hospital	ward	Master and above	senior	Obstetrician	no	None at present	None at present	Average (3 points)	Average (3 points)	Average (3 points)	Average (3 points)	Average (3 points)	Average (3 points)	Average (3 points)	Average (3 points)	Average (3 points)	Average (3 points)	Average (3 points)	Average (3 points)	Average (3 points)	Average (3 points)	Average (3 points)	Average (3 points)	Average (3 points)	Average (3 points)	Average (3 points)	Average (3 points)	Average (3 points)	Health management of 1000 natural growth and development in early life
10	2024/11/21 12:31:04	246 seconds	Wechat	N/A	223.104.77.192 (Guangdong Shenzhen)	Lei Xiaolan	6	female	50	31	general hospital	Tertiary hospital	Delivery room	undergraduate course	senior	midwife	no	nothing	nothing	Basic Mastery (4 points)	Basic Mastery (4 points)	Basic Mastery (4 points)	Basic Mastery (4 points)	Basic Mastery (4 points)	Basic Mastery (4 points)	Master all (5 points)	Master all (5 points)	Master all (5 points)	Master all (5 points)	Master all (5 points)	Master all (5 points)	Master all (5 points)	Master all (5 points)	Master all (5 points)	Basic Mastery (4 points)	Basic Mastery (4 points)	Basic Mastery (4 points)	Master all (5 points)	Master all (5 points)	Master all (5 points)	Neonatal health guidance
11	2024/11/21 21 21:32:00	87 seconds	Wechat	N/A	112.97.80.182 (Guangdong Shenzhen)	LiMiao	20	female	30	5	general hospital	Tertiary hospital	outpatient service	Master and above	primary	Other [child care doctor]	no	0	0	Average (3 points)	Average (3 points)	Average (3 points)	Average (3 points)	Average (3 points)	Average (3 points)	Average (3 points)	Average (3 points)	Average (3 points)	Average (3 points)	Average (3 points)	Average (3 points)	Average (3 points)	Average (3 points)	Average (3 points)	Average (3 points)	Average (3 points)	Average (3 points)	Average (3 points)	Average (3 points)	Average (3 points)	All aspects
12	2024/11/21 20:29:31	162 seconds	Wechat	N/A	223.104.68.43 (Guangdong Shenzhen)	Liqiuxia	12	female	38	16	general hospital	Tertiary hospital	ward	undergraduate course	primary	Obstetric nurse	no	nothing	nothing	Average (3 points)	Average (3 points)	Average (3 points)	Average (3 points)	Average (3 points)	Average (3 points)	Average (3 points)	Average (3 points)	Average (3 points)	Average (3 points)	Average (3 points)	Average (3 points)	Average (3 points)	Average (3 points)	Average (3 points)	Average (3 points)	Average (3 points)	Average (3 points)	Average (3 points)	Average (3 points)	Average (3 points)	nothing
13	2024/11/21 16:56:25	440 seconds	Wechat	N/A	113.84.164.129 (Guangdong Shantou)	Li Yan	26081436	female	39	14	general hospital	Tertiary hospital	Delivery room	undergraduate course	intermediate	Obstetrician	Yes, please write the course name (if there is a class schedule, please attach it): [breastfeeding]	nothing	nothing	Average (3 points)	Average (3 points)	Average (3 points)	Average (3 points)	Basically not mastered (2 points)	Basically not mastered (2 points)	Basically not mastered (2 points)	Basically not mastered (2 points)	Basically not mastered (2 points)	Completely not mastered (1 point)	Completely not mastered (1 point)	Basically not mastered (2 points)	Basically not mastered (2 points)	Completely not mastered (1 point)	Completely not mastered (1 point)	Completely not mastered (1 point)	Completely not mastered (1 point)	Completely not mastered (1 point)	Average (3 points)	Average (3 points)	Average (3 points)	Health management and education of growth and development in the first 1000 days of life
14	2024/11/21 20:49:47	171 seconds	Wechat	N/A	120.231.211.178 (Guangdong Shenzhen)	Liyuanqiu	14	female	43	23	general hospital	Tertiary hospital	Delivery room	undergraduate course	intermediate	midwife	no	nothing	nothing	Master all (5 points)	Basic Mastery (4 points)	Master all (5 points)	Basic Mastery (4 points)	Master all (5 points)	Master all (5 points)	Master all (5 points)	Master all (5 points)	Master all (5 points)	Master all (5 points)	Master all (5 points)	Master all (5 points)	Master all (5 points)	Master all (5 points)	Master all (5 points)	Basic Mastery (4 points)	Master all (5 points)	Master all (5 points)	Master all (5 points)	Master all (5 points)	Master all (5 points)	Growth and development problems health
15	2024/11/21 15:38:04	284 seconds	Wechat	N/A	223.104.79.48 (Guangdong Guangzhou)	Liaojimei	1234	female	46	20	general hospital	other	outpatient service	undergraduate course	intermediate	Obstetrician	no	0	0	Basic Mastery (4 points)	Basic Mastery (4 points)	Basic Mastery (4 points)	Basic Mastery (4 points)	Basic Mastery (4 points)	Basic Mastery (4 points)	Average (3 points)	Basic Mastery (4 points)	Basic Mastery (4 points)	Average (3 points)	Average (3 points)	Basic Mastery (4 points)	Basic Mastery (4 points)	Basic Mastery (4 points)	Basic Mastery (4 points)	Average (3 points)	Average (3 points)	Average (3 points)	Average (3 points)	Average (3 points)	Average (3 points)	Prenatal education
16	2024/11/21 19:39:20	252 seconds	Wechat	N/A	113.84.41.156 (Guangdong Shantou)	Lin Meiling	19	female	38	20	general hospital	Tertiary hospital	Delivery room	undergraduate course	intermediate	midwife	Yes, please write the name of the course (if there is a class schedule, please attach it): [yes]	Early basic health care for newborns.10	3	Basic Mastery (4 points)	Basic Mastery (4 points)	Basic Mastery (4 points)	Master all (5 points)	Master all (5 points)	Master all (5 points)	Master all (5 points)	Master all (5 points)	Master all (5 points)	Master all (5 points)	Master all (5 points)	Master all (5 points)	Master all (5 points)	Master all (5 points)	Master all (5 points)	Master all (5 points)	Master all (5 points)	Master all (5 points)	Master all (5 points)	Master all (5 points)	Master all (5 points)	Application of assessment tools
17	2024/11/21 16:54:47	191 seconds	Wechat	N/A	223.104.68.205 (Guangdong Shenzhen)	Liufuxia	23	female	26	6	general hospital	other	Social health	undergraduate course	primary	Social health care	no	None at present	nothing	Average (3 points)	Average (3 points)	Average (3 points)	Average (3 points)	Average (3 points)	Average (3 points)	Average (3 points)	Average (3 points)	Average (3 points)	Average (3 points)	Average (3 points)	Average (3 points)	Average (3 points)	Average (3 points)	Average (3 points)	Average (3 points)	Average (3 points)	Average (3 points)	Average (3 points)	Average (3 points)	Average (3 points)	I hope to work harder to learn about the growth and development of babies within 1000 and enrich my small knowledge base
18	2024/11/21 19:41:34	660 seconds	Wechat	N/A	113.88.203.107 (Guangdong Shenzhen)	Maixixian	17	female	42	23	general hospital	Tertiary hospital	Delivery room	undergraduate course	senior	midwife	Yes, please write the name of the course (if there is a class schedule, please attach it): [early basic health care for newborns]	Early basic health care for newborns, 10 times	3	Average (3 points)	Average (3 points)	Average (3 points)	Average (3 points)	Average (3 points)	Average (3 points)	Basically not mastered (2 points)	Basically not mastered (2 points)	Average (3 points)	Average (3 points)	Average (3 points)	Average (3 points)	Average (3 points)	Average (3 points)	Average (3 points)	Average (3 points)	Average (3 points)	Average (3 points)	Average (3 points)	Average (3 points)	Average (3 points)	Health care during pregnancy
19	2024/11/21 16:57:19	184 seconds	Wechat	N/A	113.84.33.53 (Guangdong Shenzhen)	Pengyujiao	13	female	14	17	general hospital	Tertiary hospital	ward	undergraduate course	senior	Obstetrician	no	0	0	Completely not mastered (1 point)	Completely not mastered (1 point)	Completely not mastered (1 point)	Completely not mastered (1 point)	Completely not mastered (1 point)	Completely not mastered (1 point)	Completely not mastered (1 point)	Completely not mastered (1 point)	Completely not mastered (1 point)	Completely not mastered (1 point)	Completely not mastered (1 point)	Completely not mastered (1 point)	Completely not mastered (1 point)	Completely not mastered (1 point)	Completely not mastered (1 point)	Completely not mastered (1 point)	Completely not mastered (1 point)	Completely not mastered (1 point)	Completely not mastered (1 point)	Completely not mastered (1 point)	Completely not mastered (1 point)	Learn the knowledge and skills of early 1000 natural growth
20	2024/11/21 20:13:59	289 seconds	Wechat	N/A	111.221.219.50 (Guangdong Shenzhen)	Qiujianjiao	15	female	28	9	general hospital	Tertiary hospital	Delivery room	undergraduate course	intermediate	midwife	no	0	0	Average (3 points)	Average (3 points)	Basically not mastered (2 points)	Average (3 points)	Basically not mastered (2 points)	Average (3 points)	Basically not mastered (2 points)	Basically not mastered (2 points)	Basically not mastered (2 points)	Basically not mastered (2 points)	Basically not mastered (2 points)	Basically not mastered (2 points)	Basically not mastered (2 points)	Basically not mastered (2 points)	Average (3 points)	Basically not mastered (2 points)	Basically not mastered (2 points)	Basically not mastered (2 points)	Basically not mastered (2 points)	Basically not mastered (2 points)	Basically not mastered (2 points)	Emotional care and intellectual development of newborns
21	2024/11/21 15:48:25	479 seconds	Wechat	N/A	14.153.148.186 (Guangdong Shenzhen)	Shen	24	female	45	25	general hospital	Tertiary hospital	ward	undergraduate course	senior	Obstetric nurse	no	0	0	Average (3 points)	Average (3 points)	Average (3 points)	Average (3 points)	Average (3 points)	Average (3 points)	Average (3 points)	Average (3 points)	Average (3 points)	Average (3 points)	Average (3 points)	Average (3 points)	Average (3 points)	Average (3 points)	Average (3 points)	Average (3 points)	Average (3 points)	Average (3 points)	Average (3 points)	Average (3 points)	Average (3 points)	Through this study, I hope to strengthen the technical level of health management
22	2024/11/21 11:48:15	507 seconds	Wechat	N/A	223.104.68.237 (Guangdong Shenzhen)	Tangjiaohua	29	female	34	12	general hospital	other	Delivery room	undergraduate course	primary	midwife	no	0	0	Completely not mastered (1 point)	Completely not mastered (1 point)	Completely not mastered (1 point)	Completely not mastered (1 point)	Completely not mastered (1 point)	Completely not mastered (1 point)	Completely not mastered (1 point)	Basically not mastered (2 points)	Average (3 points)	Completely not mastered (1 point)	Completely not mastered (1 point)	Average (3 points)	Basically not mastered (2 points)	Completely not mastered (1 point)	Completely not mastered (1 point)	Completely not mastered (1 point)	Completely not mastered (1 point)	Completely not mastered (1 point)	Completely not mastered (1 point)	Completely not mastered (1 point)	Completely not mastered (1 point)	Assessment of infant growth and development
23	2024/11/21 16:04:15	113 seconds	Wechat	N/A	218.18.166.83 (Guangdong Shenzhen)	Wenhongying	11	female	38	19	general hospital	Tertiary hospital	Delivery room	undergraduate course	intermediate	Obstetric nurse	no	0	0	Basically not mastered (2 points)	Basically not mastered (2 points)	Basically not mastered (2 points)	Basically not mastered (2 points)	Basically not mastered (2 points)	Basically not mastered (2 points)	Average (3 points)	Average (3 points)	Average (3 points)	Average (3 points)	Average (3 points)	Average (3 points)	Average (3 points)	Average (3 points)	Average (3 points)	Average (3 points)	Average (3 points)	Average (3 points)	Basic Mastery (4 points)	Basic Mastery (4 points)	Average (3 points)	Beginner, content is OK.
24	2024/11/21 15:52:53	924 seconds	Wechat	N/A	223.104.77.149 (Guangdong Shenzhen)	Wu Meiling	4	female	33	11	general hospital	other	Social health	undergraduate course	primary	Social health care	no	0	0	Average (3 points)	Basic Mastery (4 points)	Basic Mastery (4 points)	Basic Mastery (4 points)	Average (3 points)	Basic Mastery (4 points)	Average (3 points)	Average (3 points)	Basic Mastery (4 points)	Average (3 points)	Master all (5 points)	Basic Mastery (4 points)	Basic Mastery (4 points)	Average (3 points)	Average (3 points)	Basic Mastery (4 points)	Basic Mastery (4 points)	Basic Mastery (4 points)	Master all (5 points)	Master all (5 points)	Master all (5 points)	Professional knowledge.
25	2024/11/21 12:18:24	154 seconds	Wechat	N/A	14.153.188.38 (Guangdong Shenzhen)	Xiaocaiyun	30	female	42	23	general hospital	Tertiary hospital	Delivery room	undergraduate course	intermediate	midwife	no	nothing	nothing	Average (3 points)	Average (3 points)	Average (3 points)	Average (3 points)	Average (3 points)	Average (3 points)	Average (3 points)	Average (3 points)	Average (3 points)	Average (3 points)	Average (3 points)	Average (3 points)	Average (3 points)	Average (3 points)	Average (3 points)	Average (3 points)	Average (3 points)	Average (3 points)	Average (3 points)	Average (3 points)	Average (3 points)	Health management
26	2024/11/21 17:01:34	384 seconds	Wechat	N/A	119.123.219.240 (Guangdong Shenzhen)	Xiebiqong	3	female	37 years old	15	general hospital	Tertiary hospital	ward	undergraduate course	intermediate	Obstetric nurse	no	0	0	Completely not mastered (1 point)	Completely not mastered (1 point)	Completely not mastered (1 point)	Completely not mastered (1 point)	Completely not mastered (1 point)	Completely not mastered (1 point)	Completely not mastered (1 point)	Completely not mastered (1 point)	Completely not mastered (1 point)	Completely not mastered (1 point)	Completely not mastered (1 point)	Completely not mastered (1 point)	Completely not mastered (1 point)	Completely not mastered (1 point)	Completely not mastered (1 point)	Completely not mastered (1 point)	Completely not mastered (1 point)	Completely not mastered (1 point)	Completely not mastered (1 point)	Completely not mastered (1 point)	Completely not mastered (1 point)	Clinical practice ability
27	2024/11/21 20:36:20	281 seconds	Wechat	N/A	113.88.203.105 (Guangdong Shenzhen)	Xiejingping	98035193	female	28	6	general hospital	Secondary hospital	Social health	undergraduate course	primary	Social health care	no	Child health	nothing	Basically not mastered (2 points)	Basically not mastered (2 points)	Basically not mastered (2 points)	Basically not mastered (2 points)	Basically not mastered (2 points)	Basically not mastered (2 points)	Basically not mastered (2 points)	Basically not mastered (2 points)	Basically not mastered (2 points)	Basically not mastered (2 points)	Basically not mastered (2 points)	Basically not mastered (2 points)	Basically not mastered (2 points)	Basically not mastered (2 points)	Basically not mastered (2 points)	Completely not mastered (1 point)	Completely not mastered (1 point)	Completely not mastered (1 point)	Average (3 points)	Average (3 points)	Average (3 points)	Clinical practice ability
28	2024/11/21 20:54:02	226 seconds	Wechat	N/A	111.222.138.201 (Guangdong Shenzhen)	Yangweihua	25355866	female	51	27	general hospital	Tertiary hospital	other	undergraduate course	senior	Obstetrician	no	0	0	Average (3 points)	Average (3 points)	Basically not mastered (2 points)	Basically not mastered (2 points)	Basically not mastered (2 points)	Basically not mastered (2 points)	Average (3 points)	Average (3 points)	Average (3 points)	Average (3 points)	Average (3 points)	Average (3 points)	Average (3 points)	Average (3 points)	Average (3 points)	Basically not mastered (2 points)	Basically not mastered (2 points)	Basically not mastered (2 points)	Average (3 points)	Average (3 points)	Average (3 points)	comprehensive
29	2024/11/21 17:20:45	444 seconds	Wechat	N/A	183.239.178.254 (Guangdong Shenzhen)	Willow leaf	10	female	49	29	general hospital	Tertiary hospital	outpatient service	undergraduate course	intermediate	Obstetric nurse	Yes, please write the name of the course (if there is a class schedule, please attach it): [1. the boundaries of midwives are based on 1000 days early in life. 2 Parenting care framework for early childhood development. ]	Not calculated yet	Not calculated yet	Basic Mastery (4 points)	Basic Mastery (4 points)	Basic Mastery (4 points)	Basic Mastery (4 points)	Basic Mastery (4 points)	Basic Mastery (4 points)	Basic Mastery (4 points)	Basic Mastery (4 points)	Master all (5 points)	Basic Mastery (4 points)	Basic Mastery (4 points)	Master all (5 points)	Basic Mastery (4 points)	Basically not mastered (2 points)	Average (3 points)	Basic Mastery (4 points)	Average (3 points)	Average (3 points)	Master all (5 points)	Master all (5 points)	Master all (5 points)	All aspects
30	2024/11/21 21 21:10:23	107 seconds	Wechat	N/A	183.239.178.239 (Guangdong Shenzhen)	Yi Xiaoran	21	female	25	3	general hospital	Tertiary hospital	Delivery room	undergraduate course	primary	midwife	no	0	0	Basically not mastered (2 points)	Basically not mastered (2 points)	Basically not mastered (2 points)	Basically not mastered (2 points)	Basically not mastered (2 points)	Basically not mastered (2 points)	Basically not mastered (2 points)	Basically not mastered (2 points)	Basically not mastered (2 points)	Basically not mastered (2 points)	Basically not mastered (2 points)	Basically not mastered (2 points)	Basically not mastered (2 points)	Basically not mastered (2 points)	Basically not mastered (2 points)	Basically not mastered (2 points)	Basically not mastered (2 points)	Basically not mastered (2 points)	Basically not mastered (2 points)	Basically not mastered (2 points)	Basically not mastered (2 points)	Perinatal health management
31	2024/11/21 16:54:30	362 seconds	Wechat	N/A	223.104.77.213 (Guangdong Shenzhen)	Zhang Jieyi	8	female	30	1	general hospital	Tertiary hospital	outpatient service	undergraduate course	primary	Other [child care management]	no	Not clear	Not clear	Average (3 points)	Average (3 points)	Average (3 points)	Average (3 points)	Average (3 points)	Average (3 points)	Completely not mastered (1 point)	Completely not mastered (1 point)	Average (3 points)	Completely not mastered (1 point)	Basically not mastered (2 points)	Basically not mastered (2 points)	Completely not mastered (1 point)	Completely not mastered (1 point)	Completely not mastered (1 point)	Completely not mastered (1 point)	Completely not mastered (1 point)	Completely not mastered (1 point)	Average (3 points)	Average (3 points)	Average (3 points)	Ability in all aspects and increase knowledge reserve.
32	2024/11/21 16:54:32	120 seconds	Wechat	N/A	223.104.68.217 (Guangdong Shenzhen)	Zhangyujiao	22	female	26	4	general hospital	other	Social health	undergraduate course	primary	Social health care	no	0	0	Average (3 points)	Average (3 points)	Average (3 points)	Average (3 points)	Average (3 points)	Average (3 points)	Average (3 points)	Average (3 points)	Average (3 points)	Average (3 points)	Average (3 points)	Average (3 points)	Average (3 points)	Average (3 points)	Average (3 points)	Average (3 points)	Average (3 points)	Average (3 points)	Average (3 points)	Average (3 points)	Average (3 points)	Improve theoretical skills
33	2024/11/21 20:58:17	173 seconds	Wechat	N/A	124.240.60.6 (Guangdong Zhuhai)	Zhenghaiyang	26	female	36	13	general hospital	Tertiary hospital	ward	undergraduate course	intermediate	Obstetric nurse	no	1 time, fetal medicine training course	1	Master all (5 points)	Master all (5 points)	Master all (5 points)	Basic Mastery (4 points)	Master all (5 points)	Master all (5 points)	Master all (5 points)	Master all (5 points)	Master all (5 points)	Master all (5 points)	Master all (5 points)	Master all (5 points)	Master all (5 points)	Master all (5 points)	Master all (5 points)	Master all (5 points)	Master all (5 points)	Master all (5 points)	Master all (5 points)	Master all (5 points)	Master all (5 points)	Research capability for maternal and infant care
