# Supplementary material for: Application and evaluation of online-offline experiential teaching in obstetric training for “First 1000 Days of Life” child healthcare
Source: Front Public Health. 2025 Nov 20;13:1710516. doi: 10.3389/fpubh.2025.1710516 (PMC12675452; doi:10.3389/fpubh.2025.1710516)
Supplement: Supplementary file 2 [file Data_Sheet_2.xlsx]

## Sheet: Sheet1
Serial number	User ID	Submission time	Time taken	source	Source details	From IP	Total score	Your name:	Your student number:	1. the prevention and treatment of infantile eczema does not include ()	2. parenting stress refers to the pressure that parents feel when they \u\u\u \u \u \u \u \u \	3. the characteristics of neonatal medication do not include ()	4. precautions for medication for infants and young children do not include ()	5. three part massage therapy is mainly used to treat the following discomfort of infants and young children, except for ()	6. intelligent nursing training technology for newborns and infants does not include ()	7. the "1000 days in the early life" includes:	8. which of the following is the content of the 18-36 month old parenting risk counseling card? （）	9. which of the following is an early warning sign for 6-month-old children?	10. which of the following is not the ultimate goal of responsive care? （）	1. what are the "defense lines" of birth defect prevention and control services? （）	2. what are the main aspects of accidental injuries to newborns and infants	3. which of the following options correctly describes the Doha theory (DOHaD)?	1. the energy required for growth and development is not unique to children. （）	2. the first choice for neonatal feeding is to start milk powder feeding immediately after birth ()	3. the nutrition of the fetus in the mother completely depends on the food and nutrients intake by the mother.	4. in the early development of infants and young children, excessive protection and restriction of infants' activities will promote their healthy growth.
1	Caojudan	2024/12/13 13 13:06:19	167 seconds	Wechat	N/A	119.123.216.153 (Guangdong Shenzhen)	90	Caojudan	32	D. Apply a large amount of adult skin cream and glucocorticosteroid cream	D. Child rearing costs	D. Not easy to trigger nervous system reaction	B. All drugs should be used with caution	A. Fever from any cause	D. Chess and card sport	B. The reasonable intake of nutrients by pregnant women is crucial to the health of pregnant women and fetus. Malnutrition during pregnancy may lead to adverse outcomes such as fetal intrauterine development defects, low birth weight infants and neonatal malformations.	A. No picture books at home	B. Hold the fist tightly	D. Set an example for infants' words and deeds	A. We should promote health education, premarital medical examination, pre pregnancy examination, and folic acid supplementation services in an overall way, so that birth defects do not occur as much as possible; ┋ B. We should provide a full range of maternal health care services, strengthen prenatal screening, diagnosis and intervention, and reduce birth defects that cause severe death and disa…	B. Aspiration	A. Doha theory is the abbreviation of "the developmental origin of health and disease". ┋ B. Doha theory mainly focuses on the impact of environmental factors in the early stage of fetus and children on diseases in adulthood. ┋ D. Doha theory puts forward the concept of developmental plasticity, that is, the fetus can produce different physiological and morphological states in different environme…	wrong	wrong	right	wrong
2	Chen Chun	2024/12/11 16:21:46	38 seconds	Wechat	N/A	113.84.2.64 (Guangdong Shantou)	80	Chen Chun	31	B. Avoid all kinds of external stimuli, such as hot water washing and ironing, excessive scratching, etc;	D. Child rearing costs	D. Not easy to trigger nervous system reaction	B. All drugs should be used with caution	A. Fever from any cause	D. Chess and card sport	B. The reasonable intake of nutrients by pregnant women is crucial to the health of pregnant women and fetus. Malnutrition during pregnancy may lead to adverse outcomes such as fetal intrauterine development defects, low birth weight infants and neonatal malformations.	A. No picture books at home	B. Hold the fist tightly	D. Set an example for infants' words and deeds	A. We should promote health education, premarital medical examination, pre pregnancy examination, and folic acid supplementation services in an overall way, so that birth defects do not occur as much as possible; ┋ B. We should provide a full range of maternal health care services, strengthen prenatal screening, diagnosis and intervention, and reduce birth defects that cause severe death and disa…	A. Asphyxia	A. Doha theory is the abbreviation of "the developmental origin of health and disease". ┋ B. Doha theory mainly focuses on the impact of environmental factors in the early stage of fetus and children on diseases in adulthood. ┋ D. Doha theory puts forward the concept of developmental plasticity, that is, the fetus can produce different physiological and morphological states in different environme…	right	wrong	right	wrong
3	Chenmengling	2024/12/11 16:48:13	100 seconds	Wechat	N/A	163.125.251.167 (Guangdong Shenzhen)	90	Chenmengling	948168	D. Apply a large amount of adult skin cream and glucocorticosteroid cream	D. Child rearing costs	D. Not easy to trigger nervous system reaction	B. All drugs should be used with caution	A. Fever from any cause	D. Chess and card sport	B. The reasonable intake of nutrients by pregnant women is crucial to the health of pregnant women and fetus. Malnutrition during pregnancy may lead to adverse outcomes such as fetal intrauterine development defects, low birth weight infants and neonatal malformations.	A. No picture books at home	B. Hold the fist tightly	D. Set an example for infants' words and deeds	A. We should promote health education, premarital medical examination, pre pregnancy examination, and folic acid supplementation services in an overall way, so that birth defects do not occur as much as possible; ┋ B. We should provide a full range of maternal health care services, strengthen prenatal screening, diagnosis and intervention, and reduce birth defects that cause severe death and disa…	A. Asphyxia	A. Doha theory is the abbreviation of "the developmental origin of health and disease". ┋ B. Doha theory mainly focuses on the impact of environmental factors in the early stage of fetus and children on diseases in adulthood. ┋ D. Doha theory puts forward the concept of developmental plasticity, that is, the fetus can produce different physiological and morphological states in different environme…	wrong	wrong	right	wrong
4	Chenxiqiao	2024/12/11 22:17:31	89 seconds	Wechat	N/A	120.231.239.187 (Guangdong Shenzhen)	70	Chenxiqiao	25	D. Apply a large amount of adult skin cream and glucocorticosteroid cream	D. Child rearing costs	D. Not easy to trigger nervous system reaction	B. All drugs should be used with caution	A. Fever from any cause	D. Chess and card sport	A. During the 270 days when the baby is in the stomach of the mother to be, the nutrients of the baby are completely provided by the mother.	A. No picture books at home	A. Don't look at the face, don't look after the moving people or objects	D. Set an example for infants' words and deeds	A. We should promote health education, premarital medical examination, pre pregnancy examination, and folic acid supplementation services as a whole, so that birth defects do not occur as much as possible; ┋ B. We should provide a full range of maternal health care services, strengthen prenatal screening, diagnosis and intervention, and reduce birth defects that cause severe death and disability;…	A. Asphyxia ┋ B. aspiration ┋ C. trauma ┋ D. scald	A. Doha theory is the abbreviation of "the developmental origin of health and disease". ┋ B. Doha theory mainly focuses on the impact of environmental factors in the early stage of fetus and children on diseases in adulthood. ┋ D. Doha theory puts forward the concept of developmental plasticity, that is, the fetus can produce different physiological and morphological states in different environme…	wrong	wrong	right	wrong
5	Cuiyufang	2024/12/14 15:27:01	60 seconds	Wechat	N/A	183.239.178.226 (Guangdong Shenzhen)	100	Cuiyufang	9	D. Apply a large amount of adult skin cream and glucocorticosteroid cream	D. Child rearing costs	D. Not easy to trigger nervous system reaction	B. All drugs should be used with caution	A. Fever from any cause	D. Chess and card sport	B. The reasonable intake of nutrients by pregnant women is crucial to the health of pregnant women and fetus. Malnutrition during pregnancy may lead to adverse outcomes such as fetal intrauterine development defects, low birth weight infants and neonatal malformations.	A. No picture books at home	B. Hold the fist tightly	D. Set an example for infants' words and deeds	A. We should promote health education, premarital medical examination, pre pregnancy examination, and folic acid supplementation services in an overall way, so that birth defects do not occur as much as possible; ┋ B. We should provide a full range of maternal health care services, strengthen prenatal screening, diagnosis and intervention, and reduce birth defects that cause severe death and disa…	A. Asphyxia ┋ B. aspiration ┋ D. scald	A. Doha theory is the abbreviation of "the developmental origin of health and disease". ┋ B. Doha theory mainly focuses on the impact of environmental factors in the early stage of fetus and children on diseases in adulthood. ┋ D. Doha theory puts forward the concept of developmental plasticity, that is, the fetus can produce different physiological and morphological states in different environme…	wrong	wrong	right	wrong
6	Gao Huifen	2024/12/14 0:17:55	144 seconds	Wechat	N/A	113.110.147.120 (Guangdong Shenzhen)	100	Gao Huifen	1	D. Apply a large amount of adult skin cream and glucocorticosteroid cream	D. Child rearing costs	D. Not easy to trigger nervous system reaction	B. All drugs should be used with caution	A. Fever from any cause	D. Chess and card sport	B. The reasonable intake of nutrients by pregnant women is crucial to the health of pregnant women and fetus. Malnutrition during pregnancy may lead to adverse outcomes such as fetal intrauterine development defects, low birth weight infants and neonatal malformations.	A. No picture books at home	B. Hold the fist tightly	D. Set an example for infants' words and deeds	A. We should promote health education, premarital medical examination, pre pregnancy examination, and folic acid supplementation services in an overall way, so that birth defects do not occur as much as possible; ┋ B. We should provide a full range of maternal health care services, strengthen prenatal screening, diagnosis and intervention, and reduce birth defects that cause severe death and disa…	A. Asphyxia ┋ B. aspiration ┋ D. scald	A. Doha theory is the abbreviation of "the developmental origin of health and disease". ┋ B. Doha theory mainly focuses on the impact of environmental factors in the early stage of fetus and children on diseases in adulthood. ┋ D. Doha theory puts forward the concept of developmental plasticity, that is, the fetus can produce different physiological and morphological states in different environme…	wrong	wrong	right	wrong
7	Guanxiaomeng	2024/12/11 23:26:42	272 seconds	Wechat	N/A	120.229.85.216 (Guangdong Shenzhen)	100	Guanxiaomeng	7	D. Apply a large amount of adult skin cream and glucocorticosteroid cream	D. Child rearing costs	D. Not easy to trigger nervous system reaction	B. All drugs should be used with caution	A. Fever from any cause	D. Chess and card sport	B. The reasonable intake of nutrients by pregnant women is crucial to the health of pregnant women and fetus. Malnutrition during pregnancy may lead to adverse outcomes such as fetal intrauterine development defects, low birth weight infants and neonatal malformations.	A. No picture books at home	B. Hold the fist tightly	D. Set an example for infants' words and deeds	A. We should promote health education, premarital medical examination, pre pregnancy examination, and folic acid supplementation services in an overall way, so that birth defects do not occur as much as possible; ┋ B. We should provide a full range of maternal health care services, strengthen prenatal screening, diagnosis and intervention, and reduce birth defects that cause severe death and disa…	A. Asphyxia ┋ B. aspiration ┋ D. scald	A. Doha theory is the abbreviation of "the developmental origin of health and disease". ┋ B. Doha theory mainly focuses on the impact of environmental factors in the early stage of fetus and children on diseases in adulthood. ┋ D. Doha theory puts forward the concept of developmental plasticity, that is, the fetus can produce different physiological and morphological states in different environme…	wrong	wrong	right	wrong
8	Huangweiyue	2024/12/12 7:53:09	45 seconds	Wechat	N/A	183.239.178.227 (Guangdong Shenzhen)	100	Huangweiyue	37	D. Apply a large amount of adult skin cream and glucocorticosteroid cream	D. Child rearing costs	D. Not easy to trigger nervous system reaction	B. All drugs should be used with caution	A. Fever from any cause	D. Chess and card sport	B. The reasonable intake of nutrients by pregnant women is crucial to the health of pregnant women and fetus. Malnutrition during pregnancy may lead to adverse outcomes such as fetal intrauterine development defects, low birth weight infants and neonatal malformations.	A. No picture books at home	B. Hold the fist tightly	D. Set an example for infants' words and deeds	A. We should promote health education, premarital medical examination, pre pregnancy examination, and folic acid supplementation services in an overall way, so that birth defects do not occur as much as possible; ┋ B. We should provide a full range of maternal health care services, strengthen prenatal screening, diagnosis and intervention, and reduce birth defects that cause severe death and disa…	A. Asphyxia ┋ B. aspiration ┋ D. scald	A. Doha theory is the abbreviation of "the developmental origin of health and disease". ┋ B. Doha theory mainly focuses on the impact of environmental factors in the early stage of fetus and children on diseases in adulthood. ┋ D. Doha theory puts forward the concept of developmental plasticity, that is, the fetus can produce different physiological and morphological states in different environme…	wrong	wrong	right	wrong
9	Huangyanli	2024/12/12 14:45:04	117 seconds	Wechat	N/A	113.84.161.242 (Guangdong Shantou)	90	Huangyanli	18	D. Apply a large amount of adult skin cream and glucocorticosteroid cream	D. Child rearing costs	D. Not easy to trigger nervous system reaction	B. All drugs should be used with caution	A. Fever from any cause	D. Chess and card sport	B. The reasonable intake of nutrients by pregnant women is crucial to the health of pregnant women and fetus. Malnutrition during pregnancy may lead to adverse outcomes such as fetal intrauterine development defects, low birth weight infants and neonatal malformations.	A. No picture books at home	B. Hold the fist tightly	D. Set an example for infants' words and deeds	A. We should promote health education, premarital medical examination, pre pregnancy examination, and folic acid supplementation services in an overall way, so that birth defects do not occur as much as possible; ┋ B. We should provide a full range of maternal health care services, strengthen prenatal screening, diagnosis and intervention, and reduce birth defects that cause severe death and disa…	A. Asphyxia ┋ B. aspiration ┋ C. trauma ┋ D. scald	A. Doha theory is the abbreviation of "the developmental origin of health and disease". ┋ B. Doha theory mainly focuses on the impact of environmental factors in the early stage of fetus and children on diseases in adulthood. ┋ D. Doha theory puts forward the concept of developmental plasticity, that is, the fetus can produce different physiological and morphological states in different environme…	wrong	wrong	right	wrong
10	Lei Xiaolan	2024/12/13 16:12:49	92 seconds	Wechat	N/A	120.229.85.245 (Guangdong Shenzhen)	95	Lei Xiaolan	06	D. Apply a large amount of adult skin cream and glucocorticosteroid cream	D. Child rearing costs	D. Not easy to trigger nervous system reaction	B. All drugs should be used with caution	A. Fever from any cause	D. Chess and card sport	B. The reasonable intake of nutrients by pregnant women is crucial to the health of pregnant women and fetus. Malnutrition during pregnancy may lead to adverse outcomes such as fetal intrauterine development defects, low birth weight infants and neonatal malformations.	A. No picture books at home	A. Don't look at the face, don't look after the moving people or objects	D. Set an example for infants' words and deeds	A. We should promote health education, premarital medical examination, pre pregnancy examination, and folic acid supplementation services in an overall way, so that birth defects do not occur as much as possible; ┋ B. We should provide a full range of maternal health care services, strengthen prenatal screening, diagnosis and intervention, and reduce birth defects that cause severe death and disa…	A. Asphyxia ┋ B. aspiration ┋ D. scald	A. Doha theory is the abbreviation of "the developmental origin of health and disease". ┋ B. Doha theory mainly focuses on the impact of environmental factors in the early stage of fetus and children on diseases in adulthood. ┋ D. Doha theory puts forward the concept of developmental plasticity, that is, the fetus can produce different physiological and morphological states in different environme…	wrong	wrong	right	wrong
11	LiMiao	2024/12/13 11:35:41	181 seconds	Wechat	N/A	223.104.68.180 (Guangdong Shenzhen)	85	LiMiao	20	D. Apply a large amount of adult skin cream and glucocorticosteroid cream	A. Personality traits	D. Not easy to trigger nervous system reaction	B. All drugs should be used with caution	A. Fever from any cause	D. Chess and card sport	B. The reasonable intake of nutrients by pregnant women is crucial to the health of pregnant women and fetus. Malnutrition during pregnancy may lead to adverse outcomes such as fetal intrauterine development defects, low birth weight infants and neonatal malformations.	A. No picture books at home	B. Hold the fist tightly	D. Set an example for infants' words and deeds	A. We should promote health education, premarital medical examination, pre pregnancy examination, and folic acid supplementation services in an overall way, so that birth defects do not occur as much as possible; ┋ B. We should provide a full range of maternal health care services, strengthen prenatal screening, diagnosis and intervention, and reduce birth defects that cause severe death and disa…	A. Asphyxia ┋ B. aspiration ┋ D. scald	A. Doha theory is the abbreviation of "the developmental origin of health and disease". ┋ C. Doha theory holds that all diseases are completely determined by environmental factors in early life. ┋ D. Doha theory puts forward the concept of developmental plasticity, that is, the fetus can produce different physiological and morphological states in different environments.	wrong	wrong	right	wrong
12	Liqiuxia	2024/12/11 23:05:14	42 seconds	Wechat	N/A	223.73.209.50 (Guangdong Shenzhen)	95	Liqiuxia	16	D. Apply a large amount of adult skin cream and glucocorticosteroid cream	D. Child rearing costs	D. Not easy to trigger nervous system reaction	B. All drugs should be used with caution	A. Fever from any cause	D. Chess and card sport	B. The reasonable intake of nutrients by pregnant women is crucial to the health of pregnant women and fetus. Malnutrition during pregnancy may lead to adverse outcomes such as fetal intrauterine development defects, low birth weight infants and neonatal malformations.	A. No picture books at home	A. Don't look at the face, don't look after the moving people or objects	D. Set an example for infants' words and deeds	A. We should promote health education, premarital medical examination, pre pregnancy examination, and folic acid supplementation services in an overall way, so that birth defects do not occur as much as possible; ┋ B. We should provide a full range of maternal health care services, strengthen prenatal screening, diagnosis and intervention, and reduce birth defects that cause severe death and disa…	A. Asphyxia ┋ B. aspiration ┋ D. scald	A. Doha theory is the abbreviation of "the developmental origin of health and disease". ┋ B. Doha theory mainly focuses on the impact of environmental factors in the early stage of fetus and children on diseases in adulthood. ┋ D. Doha theory puts forward the concept of developmental plasticity, that is, the fetus can produce different physiological and morphological states in different environme…	wrong	wrong	right	wrong
13	Li Yan	2024/12/11 20:30:56	46 seconds	Wechat	N/A	113.118.12.225 (Guangdong Shenzhen)	90	Li Yan	26081436	D. Apply a large amount of adult skin cream and glucocorticosteroid cream	D. Child rearing costs	D. Not easy to trigger nervous system reaction	B. All drugs should be used with caution	A. Fever from any cause	D. Chess and card sport	B. The reasonable intake of nutrients by pregnant women is crucial to the health of pregnant women and fetus. Malnutrition during pregnancy may lead to adverse outcomes such as fetal intrauterine development defects, low birth weight infants and neonatal malformations.	A. No picture books at home	B. Hold the fist tightly	D. Set an example for infants' words and deeds	A. We should promote health education, premarital medical examination, pre pregnancy examination, and folic acid supplementation services in an overall way, so that birth defects do not occur as much as possible; ┋ B. We should provide a full range of maternal health care services, strengthen prenatal screening, diagnosis and intervention, and reduce birth defects that cause severe death and disa…	A. Asphyxia	A. Doha theory is the abbreviation of "the developmental origin of health and disease". ┋ B. Doha theory mainly focuses on the impact of environmental factors in the early stage of fetus and children on diseases in adulthood. ┋ D. Doha theory puts forward the concept of developmental plasticity, that is, the fetus can produce different physiological and morphological states in different environme…	wrong	wrong	right	wrong
14	Liyuanqiu	2024/12/12 11:11:32	77 seconds	Wechat	N/A	223.160.225.64 (Guangdong Guangzhou)	100	Liyuanqiu	14	D. Apply a large amount of adult skin cream and glucocorticosteroid cream	D. Child rearing costs	D. Not easy to trigger nervous system reaction	B. All drugs should be used with caution	A. Fever from any cause	D. Chess and card sport	B. The reasonable intake of nutrients by pregnant women is crucial to the health of pregnant women and fetus. Malnutrition during pregnancy may lead to adverse outcomes such as fetal intrauterine development defects, low birth weight infants and neonatal malformations.	A. No picture books at home	B. Hold the fist tightly	D. Set an example for infants' words and deeds	A. We should promote health education, premarital medical examination, pre pregnancy examination, and folic acid supplementation services in an overall way, so that birth defects do not occur as much as possible; ┋ B. We should provide a full range of maternal health care services, strengthen prenatal screening, diagnosis and intervention, and reduce birth defects that cause severe death and disa…	A. Asphyxia ┋ B. aspiration ┋ D. scald	A. Doha theory is the abbreviation of "the developmental origin of health and disease". ┋ B. Doha theory mainly focuses on the impact of environmental factors in the early stage of fetus and children on diseases in adulthood. ┋ D. Doha theory puts forward the concept of developmental plasticity, that is, the fetus can produce different physiological and morphological states in different environme…	wrong	wrong	right	wrong
15	Liaojimei	22:08:03 on December 11, 2024	924 seconds	Wechat	N/A	120.229.82.215 (Guangdong Shenzhen)	55	Liaojimei	123456	D. Apply a large amount of adult skin cream and glucocorticosteroid cream	D. Child rearing costs	D. Not easy to trigger nervous system reaction	D. Aminoglycoside antibiotics such as streptomycin, gentamicin and kanamycin can cause permanent deafness and acute renal failure. Therefore, it should be used strictly according to the indications and avoid the combined use of more than two kinds of antibiotics.	A. Fever from any cause	D. Chess and card sport	B. The reasonable intake of nutrients by pregnant women is crucial to the health of pregnant women and fetus. Malnutrition during pregnancy may lead to adverse outcomes such as fetal intrauterine development defects, low birth weight infants and neonatal malformations.	C. Rarely talk and tell stories to children	C. Can't pass toys with both hands	B. Sensitive observation and understanding of physiological and psychological needs of infants and young children	A. We should promote health education, premarital medical examination, pre pregnancy examination, and folic acid supplementation services in an overall way, so that birth defects do not occur as much as possible; ┋ B. We should provide a full range of maternal health care services, strengthen prenatal screening, diagnosis and intervention, and reduce birth defects that cause severe death and disa…	A. Asphyxia	B. The Doha theory mainly focuses on the influence of environmental factors in the early stage of fetus and children on diseases in adulthood. ┋ D. Doha theory puts forward the concept of developmental plasticity, that is, the fetus can produce different physiological and morphological states in different environments.	wrong	wrong	right	right
16	Lin Meiling	2024/12/11 17:44:25	146 seconds	Wechat	N/A	113.84.33.236 (Guangdong Shenzhen)	90	Lin Meiling	19	D. Apply a large amount of adult skin cream and glucocorticosteroid cream	D. Child rearing costs	D. Not easy to trigger nervous system reaction	B. All drugs should be used with caution	A. Fever from any cause	D. Chess and card sport	B. The reasonable intake of nutrients by pregnant women is crucial to the health of pregnant women and fetus. Malnutrition during pregnancy may lead to adverse outcomes such as fetal intrauterine development defects, low birth weight infants and neonatal malformations.	A. No picture books at home	B. Hold the fist tightly	D. Set an example for infants' words and deeds	A. We should promote health education, premarital medical examination, pre pregnancy examination, and folic acid supplementation services in an overall way, so that birth defects do not occur as much as possible; ┋ B. We should provide a full range of maternal health care services, strengthen prenatal screening, diagnosis and intervention, and reduce birth defects that cause severe death and disa…	A. Asphyxia	A. Doha theory is the abbreviation of "the developmental origin of health and disease". ┋ B. Doha theory mainly focuses on the impact of environmental factors in the early stage of fetus and children on diseases in adulthood. ┋ D. Doha theory puts forward the concept of developmental plasticity, that is, the fetus can produce different physiological and morphological states in different environme…	wrong	wrong	right	wrong
17	Liufuxia	2024/12/11 21:20:16	382 seconds	Wechat	N/A	120.231.205.163 (Guangdong Shenzhen)	65	Liufuxia	23	D. Apply a large amount of adult skin cream and glucocorticosteroid cream	D. Child rearing costs	D. Not easy to trigger nervous system reaction	C. The long-term use of broad-spectrum and powerful antibiotics is easy to cause intestinal flora imbalance, drug-resistant bacteria formation and fungal double infection	A. Fever from any cause	D. Chess and card sport	D. As the most ideal natural nutritional food for infants, breast milk has a long-term effect on children's growth and development and later diseases. However, the nutritional components in breast milk are various and complex. Therefore, the detection of the nutritional components in breast milk can help to ensure the healthy growth of babies in the early life.	A. No picture books at home	A. Don't look at the face, don't look after the moving people or objects	D. Set an example for infants' words and deeds	A. We should promote health education, premarital medical examination, pre pregnancy examination, and folic acid supplementation services in an overall way, so that birth defects do not occur as much as possible; ┋ B. We should provide a full range of maternal health care services, strengthen prenatal screening, diagnosis and intervention, and reduce birth defects that cause severe death and disa…	A. Asphyxia	A. Doha theory is the abbreviation of "the developmental origin of health and disease". ┋ B. Doha theory mainly focuses on the impact of environmental factors in the early stage of fetus and children on diseases in adulthood. ┋ C. Doha theory holds that all diseases are completely determined by environmental factors in early life. ┋ D. Doha theory puts forward the concept of developmental plastic…	wrong	wrong	right	wrong
18	Maixixian	10:15:30 on December 13, 2024	65 seconds	Wechat	N/A	113.87.33.48 (Guangdong Shenzhen)	100	Maixixian	17	D. Apply a large amount of adult skin cream and glucocorticosteroid cream	D. Child rearing costs	D. Not easy to trigger nervous system reaction	B. All drugs should be used with caution	A. Fever from any cause	D. Chess and card sport	B. The reasonable intake of nutrients by pregnant women is crucial to the health of pregnant women and fetus. Malnutrition during pregnancy may lead to adverse outcomes such as fetal intrauterine development defects, low birth weight infants and neonatal malformations.	A. No picture books at home	B. Hold the fist tightly	D. Set an example for infants' words and deeds	A. We should promote health education, premarital medical examination, pre pregnancy examination, and folic acid supplementation services in an overall way, so that birth defects do not occur as much as possible; ┋ B. We should provide a full range of maternal health care services, strengthen prenatal screening, diagnosis and intervention, and reduce birth defects that cause severe death and disa…	A. Asphyxia ┋ B. aspiration ┋ D. scald	A. Doha theory is the abbreviation of "the developmental origin of health and disease". ┋ B. Doha theory mainly focuses on the impact of environmental factors in the early stage of fetus and children on diseases in adulthood. ┋ D. Doha theory puts forward the concept of developmental plasticity, that is, the fetus can produce different physiological and morphological states in different environme…	wrong	wrong	right	wrong
19	Pengyujiao	2024/12/12 11:08:22	81 seconds	Wechat	N/A	113.84.161.101 (Guangdong Shantou)	100	Pengyujiao	13	D. Apply a large amount of adult skin cream and glucocorticosteroid cream	D. Child rearing costs	D. Not easy to trigger nervous system reaction	B. All drugs should be used with caution	A. Fever from any cause	D. Chess and card sport	B. The reasonable intake of nutrients by pregnant women is crucial to the health of pregnant women and fetus. Malnutrition during pregnancy may lead to adverse outcomes such as fetal intrauterine development defects, low birth weight infants and neonatal malformations.	A. No picture books at home	B. Hold the fist tightly	D. Set an example for infants' words and deeds	A. We should promote health education, premarital medical examination, pre pregnancy examination, and folic acid supplementation services in an overall way, so that birth defects do not occur as much as possible; ┋ B. We should provide a full range of maternal health care services, strengthen prenatal screening, diagnosis and intervention, and reduce birth defects that cause severe death and disa…	A. Asphyxia ┋ B. aspiration ┋ D. scald	A. Doha theory is the abbreviation of "the developmental origin of health and disease". ┋ B. Doha theory mainly focuses on the impact of environmental factors in the early stage of fetus and children on diseases in adulthood. ┋ D. Doha theory puts forward the concept of developmental plasticity, that is, the fetus can produce different physiological and morphological states in different environme…	wrong	wrong	right	wrong
20	Qiujianjiao	2024/12/12 11:13:55	95 seconds	Wechat	N/A	113.84.67.239 (Guangdong Shantou)	100	Qiujianjiao	15	D. Apply a large amount of adult skin cream and glucocorticosteroid cream	D. Child rearing costs	D. Not easy to trigger nervous system reaction	B. All drugs should be used with caution	A. Fever from any cause	D. Chess and card sport	B. The reasonable intake of nutrients by pregnant women is crucial to the health of pregnant women and fetus. Malnutrition during pregnancy may lead to adverse outcomes such as fetal intrauterine development defects, low birth weight infants and neonatal malformations.	A. No picture books at home	B. Hold the fist tightly	D. Set an example for infants' words and deeds	A. We should promote health education, premarital medical examination, pre pregnancy examination, and folic acid supplementation services in an overall way, so that birth defects do not occur as much as possible; ┋ B. We should provide a full range of maternal health care services, strengthen prenatal screening, diagnosis and intervention, and reduce birth defects that cause severe death and disa…	A. Asphyxia ┋ B. aspiration ┋ D. scald	A. Doha theory is the abbreviation of "the developmental origin of health and disease". ┋ B. Doha theory mainly focuses on the impact of environmental factors in the early stage of fetus and children on diseases in adulthood. ┋ D. Doha theory puts forward the concept of developmental plasticity, that is, the fetus can produce different physiological and morphological states in different environme…	wrong	wrong	right	wrong
21	Shen	2024/12/11 23:08:39	101 seconds	Wechat	N/A	120.229.64.40 (Guangdong Shenzhen)	95	Shen	24	D. Apply a large amount of adult skin cream and glucocorticosteroid cream	D. Child rearing costs	D. Not easy to trigger nervous system reaction	B. All drugs should be used with caution	A. Fever from any cause	D. Chess and card sport	B. The reasonable intake of nutrients by pregnant women is crucial to the health of pregnant women and fetus. Malnutrition during pregnancy may lead to adverse outcomes such as fetal intrauterine development defects, low birth weight infants and neonatal malformations.	A. No picture books at home	A. Don't look at the face, don't look after the moving people or objects	D. Set an example for infants' words and deeds	A. We should promote health education, premarital medical examination, pre pregnancy examination, and folic acid supplementation services in an overall way, so that birth defects do not occur as much as possible; ┋ B. We should provide a full range of maternal health care services, strengthen prenatal screening, diagnosis and intervention, and reduce birth defects that cause severe death and disa…	A. Asphyxia ┋ B. aspiration ┋ D. scald	A. Doha theory is the abbreviation of "the developmental origin of health and disease". ┋ B. Doha theory mainly focuses on the impact of environmental factors in the early stage of fetus and children on diseases in adulthood. ┋ D. Doha theory puts forward the concept of developmental plasticity, that is, the fetus can produce different physiological and morphological states in different environme…	wrong	wrong	right	wrong
22	Tangjiaohua	2024/12/12 17:18:27	290 seconds	Wechat	N/A	223.104.77.211 (Guangdong Shenzhen)	95	Tangjiaohua	19557402	D. Apply a large amount of adult skin cream and glucocorticosteroid cream	D. Child rearing costs	D. Not easy to trigger nervous system reaction	B. All drugs should be used with caution	A. Fever from any cause	D. Chess and card sport	B. The reasonable intake of nutrients by pregnant women is crucial to the health of pregnant women and fetus. Malnutrition during pregnancy may lead to adverse outcomes such as fetal intrauterine development defects, low birth weight infants and neonatal malformations.	A. No picture books at home	B. Hold the fist tightly	D. Set an example for infants' words and deeds	A. We should promote health education, premarital medical examination, pre pregnancy examination, and folic acid supplementation services in an overall way, so that birth defects do not occur as much as possible; ┋ B. We should provide a full range of maternal health care services, strengthen prenatal screening, diagnosis and intervention, and reduce birth defects that cause severe death and disa…	A. Asphyxia ┋ B. aspiration ┋ D. scald	A. Doha theory is the abbreviation of "the developmental origin of health and disease". ┋ B. Doha theory mainly focuses on the impact of environmental factors in the early stage of fetus and children on diseases in adulthood. ┋ D. Doha theory puts forward the concept of developmental plasticity, that is, the fetus can produce different physiological and morphological states in different environme…	wrong	right	right	wrong
23	Wenhongying	2024/12/11 22:39:38	597 seconds	Wechat	N/A	113.90.130.1 (Guangdong Shenzhen)	80	Wenhongying	11	D. Apply a large amount of adult skin cream and glucocorticosteroid cream	D. Child rearing costs	D. Not easy to trigger nervous system reaction	B. All drugs should be used with caution	A. Fever from any cause	D. Chess and card sport	C. 730 days after the baby is born (two years after birth), at this time, the baby's nutrients are mainly breast milk, supplemented by complementary food	C. Rarely talk and tell stories to children	B. Hold the fist tightly	D. Set an example for infants' words and deeds	A. We should promote health education, premarital medical examination, pre pregnancy examination, and folic acid supplementation services in an overall way, so that birth defects do not occur as much as possible; ┋ B. We should provide a full range of maternal health care services, strengthen prenatal screening, diagnosis and intervention, and reduce birth defects that cause severe death and disa…	A. Asphyxia ┋ B. aspiration ┋ D. scald	A. Doha theory is the abbreviation of "the developmental origin of health and disease". ┋ B. Doha theory mainly focuses on the impact of environmental factors in the early stage of fetus and children on diseases in adulthood. ┋ D. Doha theory puts forward the concept of developmental plasticity, that is, the fetus can produce different physiological and morphological states in different environme…	wrong	wrong	right	wrong
24	Wu Meiling	2024/12/12 18:11:48	123 seconds	Wechat	N/A	119.123.185.104 (Guangdong Shenzhen)	85	Wu Meiling	4	D. Apply a large amount of adult skin cream and glucocorticosteroid cream	D. Child rearing costs	B. Easy to cause nuclear jaundice	B. All drugs should be used with caution	A. Fever from any cause	D. Chess and card sport	B. The reasonable intake of nutrients by pregnant women is crucial to the health of pregnant women and fetus. Malnutrition during pregnancy may lead to adverse outcomes such as fetal intrauterine development defects, low birth weight infants and neonatal malformations.	A. No picture books at home	B. Hold the fist tightly	D. Set an example for infants' words and deeds	A. We should promote health education, premarital medical examination, pre pregnancy examination, and folic acid supplementation services in an overall way, so that birth defects do not occur as much as possible; ┋ B. We should provide a full range of maternal health care services, strengthen prenatal screening, diagnosis and intervention, and reduce birth defects that cause severe death and disa…	A. Asphyxia ┋ B. aspiration ┋ D. scald	A. Doha theory is the abbreviation of "the developmental origin of health and disease". ┋ B. Doha theory mainly focuses on the impact of environmental factors in the early stage of fetus and children on diseases in adulthood. ┋ C. Doha theory holds that all diseases are completely determined by environmental factors in early life. ┋ D. Doha theory puts forward the concept of developmental plastic…	wrong	wrong	right	wrong
25	Xiaocaiyun	2024/12/13 8:08:46	193 seconds	Wechat	N/A	61.144.173.94 (Guangdong Shenzhen)	95	Xiaocaiyun	30	D. Apply a large amount of adult skin cream and glucocorticosteroid cream	D. Child rearing costs	D. Not easy to trigger nervous system reaction	B. All drugs should be used with caution	A. Fever from any cause	D. Chess and card sport	B. The reasonable intake of nutrients by pregnant women is crucial to the health of pregnant women and fetus. Malnutrition during pregnancy may lead to adverse outcomes such as fetal intrauterine development defects, low birth weight infants and neonatal malformations.	A. No picture books at home	A. Don't look at the face, don't look after the moving people or objects	D. Set an example for infants' words and deeds	A. We should promote health education, premarital medical examination, pre pregnancy examination, and folic acid supplementation services in an overall way, so that birth defects do not occur as much as possible; ┋ B. We should provide a full range of maternal health care services, strengthen prenatal screening, diagnosis and intervention, and reduce birth defects that cause severe death and disa…	A. Asphyxia ┋ B. aspiration ┋ D. scald	A. Doha theory is the abbreviation of "the developmental origin of health and disease". ┋ B. Doha theory mainly focuses on the impact of environmental factors in the early stage of fetus and children on diseases in adulthood. ┋ D. Doha theory puts forward the concept of developmental plasticity, that is, the fetus can produce different physiological and morphological states in different environme…	wrong	wrong	right	wrong
26	Xiebiqong	2024/12/12 11:14:00	55 seconds	Wechat	N/A	113.118.12.225 (Guangdong Shenzhen)	100	Xiebiqong	103	D. Apply a large amount of adult skin cream and glucocorticosteroid cream	D. Child rearing costs	D. Not easy to trigger nervous system reaction	B. All drugs should be used with caution	A. Fever from any cause	D. Chess and card sport	B. The reasonable intake of nutrients by pregnant women is crucial to the health of pregnant women and fetus. Malnutrition during pregnancy may lead to adverse outcomes such as fetal intrauterine development defects, low birth weight infants and neonatal malformations.	A. No picture books at home	B. Hold the fist tightly	D. Set an example for infants' words and deeds	A. We should promote health education, premarital medical examination, pre pregnancy examination, and folic acid supplementation services in an overall way, so that birth defects do not occur as much as possible; ┋ B. We should provide a full range of maternal health care services, strengthen prenatal screening, diagnosis and intervention, and reduce birth defects that cause severe death and disa…	A. Asphyxia ┋ B. aspiration ┋ D. scald	A. Doha theory is the abbreviation of "the developmental origin of health and disease". ┋ B. Doha theory mainly focuses on the impact of environmental factors in the early stage of fetus and children on diseases in adulthood. ┋ D. Doha theory puts forward the concept of developmental plasticity, that is, the fetus can produce different physiological and morphological states in different environme…	wrong	wrong	right	wrong
27	Xiejingping	2024/12/11 15:48:47	60 seconds	Wechat	N/A	119.123.219.27 (Guangdong Shenzhen)	85	Xiejingping	5193	B. Avoid all kinds of external stimuli, such as hot water washing and ironing, excessive scratching, etc;	D. Child rearing costs	D. Not easy to trigger nervous system reaction	B. All drugs should be used with caution	A. Fever from any cause	D. Chess and card sport	B. The reasonable intake of nutrients by pregnant women is crucial to the health of pregnant women and fetus. Malnutrition during pregnancy may lead to adverse outcomes such as fetal intrauterine development defects, low birth weight infants and neonatal malformations.	A. No picture books at home	B. Hold the fist tightly	D. Set an example for infants' words and deeds	A. We should promote health education, premarital medical examination, pre pregnancy examination, and folic acid supplementation services in an overall way, so that birth defects do not occur as much as possible; ┋ B. We should provide a full range of maternal health care services, strengthen prenatal screening, diagnosis and intervention, and reduce birth defects that cause severe death and disa…	A. Asphyxia	A. Doha theory is the abbreviation of "the developmental origin of health and disease". ┋ B. Doha theory mainly focuses on the impact of environmental factors in the early stage of fetus and children on diseases in adulthood. ┋ D. Doha theory puts forward the concept of developmental plasticity, that is, the fetus can produce different physiological and morphological states in different environme…	wrong	wrong	right	wrong
28	Yangweihua	2024/12/13 8:48:48	49 seconds	Wechat	N/A	113.84.8.24 (Guangdong Shantou)	100	Yangweihua	2	D. Apply a large amount of adult skin cream and glucocorticosteroid cream	D. Child rearing costs	D. Not easy to trigger nervous system reaction	B. All drugs should be used with caution	A. Fever from any cause	D. Chess and card sport	B. The reasonable intake of nutrients by pregnant women is crucial to the health of pregnant women and fetus. Malnutrition during pregnancy may lead to adverse outcomes such as fetal intrauterine development defects, low birth weight infants and neonatal malformations.	A. No picture books at home	B. Hold the fist tightly	D. Set an example for infants' words and deeds	A. We should promote health education, premarital medical examination, pre pregnancy examination, and folic acid supplementation services in an overall way, so that birth defects do not occur as much as possible; ┋ B. We should provide a full range of maternal health care services, strengthen prenatal screening, diagnosis and intervention, and reduce birth defects that cause severe death and disa…	A. Asphyxia ┋ B. aspiration ┋ D. scald	A. Doha theory is the abbreviation of "the developmental origin of health and disease". ┋ B. Doha theory mainly focuses on the impact of environmental factors in the early stage of fetus and children on diseases in adulthood. ┋ D. Doha theory puts forward the concept of developmental plasticity, that is, the fetus can produce different physiological and morphological states in different environme…	wrong	wrong	right	wrong
29	Willow leaf	2024/12/14 19:39:28	65 seconds	Wechat	N/A	14.154.0.216 (Guangdong Shenzhen)	95	Willow leaf	10	D. Apply a large amount of adult skin cream and glucocorticosteroid cream	D. Child rearing costs	D. Not easy to trigger nervous system reaction	B. All drugs should be used with caution	A. Fever from any cause	D. Chess and card sport	B. The reasonable intake of nutrients by pregnant women is crucial to the health of pregnant women and fetus. Malnutrition during pregnancy may lead to adverse outcomes such as fetal intrauterine development defects, low birth weight infants and neonatal malformations.	A. No picture books at home	B. Hold the fist tightly	D. Set an example for infants' words and deeds	A. We should promote health education, premarital medical examination, pre pregnancy examination, and folic acid supplementation services in an overall way, so that birth defects do not occur as much as possible; ┋ B. We should provide a full range of maternal health care services, strengthen prenatal screening, diagnosis and intervention, and reduce birth defects that cause severe death and disa…	A. Asphyxia ┋ B. aspiration ┋ D. scald	A. Doha theory is the abbreviation of "the developmental origin of health and disease". ┋ B. Doha theory mainly focuses on the impact of environmental factors in the early stage of fetus and children on diseases in adulthood. ┋ D. Doha theory puts forward the concept of developmental plasticity, that is, the fetus can produce different physiological and morphological states in different environme…	wrong	wrong	right	right
30	Yi Xiaoran	2024/12/11 23:06:06	78 seconds	Wechat	N/A	120.231.239.240 (Guangdong Shenzhen)	95	Yi Xiaoran	21	D. Apply a large amount of adult skin cream and glucocorticosteroid cream	D. Child rearing costs	D. Not easy to trigger nervous system reaction	D. Aminoglycoside antibiotics such as streptomycin, gentamicin and kanamycin can cause permanent deafness and acute renal failure. Therefore, it should be used strictly according to the indications and avoid the combined use of more than two kinds of antibiotics.	A. Fever from any cause	D. Chess and card sport	B. The reasonable intake of nutrients by pregnant women is crucial to the health of pregnant women and fetus. Malnutrition during pregnancy may lead to adverse outcomes such as fetal intrauterine development defects, low birth weight infants and neonatal malformations.	A. No picture books at home	B. Hold the fist tightly	D. Set an example for infants' words and deeds	A. We should promote health education, premarital medical examination, pre pregnancy examination, and folic acid supplementation services in an overall way, so that birth defects do not occur as much as possible; ┋ B. We should provide a full range of maternal health care services, strengthen prenatal screening, diagnosis and intervention, and reduce birth defects that cause severe death and disa…	A. Asphyxia ┋ B. aspiration ┋ D. scald	A. Doha theory is the abbreviation of "the developmental origin of health and disease". ┋ B. Doha theory mainly focuses on the impact of environmental factors in the early stage of fetus and children on diseases in adulthood. ┋ D. Doha theory puts forward the concept of developmental plasticity, that is, the fetus can produce different physiological and morphological states in different environme…	wrong	wrong	right	wrong
31	Zhang Jieyi	2024/12/12 17:14:49	49 seconds	Wechat	N/A	183.239.178.251 (Guangdong Shenzhen)	100	Zhang Jieyi	8	D. Apply a large amount of adult skin cream and glucocorticosteroid cream	D. Child rearing costs	D. Not easy to trigger nervous system reaction	B. All drugs should be used with caution	A. Fever from any cause	D. Chess and card sport	B. The reasonable intake of nutrients by pregnant women is crucial to the health of pregnant women and fetus. Malnutrition during pregnancy may lead to adverse outcomes such as fetal intrauterine development defects, low birth weight infants and neonatal malformations.	A. No picture books at home	B. Hold the fist tightly	D. Set an example for infants' words and deeds	A. We should promote health education, premarital medical examination, pre pregnancy examination, and folic acid supplementation services in an overall way, so that birth defects do not occur as much as possible; ┋ B. We should provide a full range of maternal health care services, strengthen prenatal screening, diagnosis and intervention, and reduce birth defects that cause severe death and disa…	A. Asphyxia ┋ B. aspiration ┋ D. scald	A. Doha theory is the abbreviation of "the developmental origin of health and disease". ┋ B. Doha theory mainly focuses on the impact of environmental factors in the early stage of fetus and children on diseases in adulthood. ┋ D. Doha theory puts forward the concept of developmental plasticity, that is, the fetus can produce different physiological and morphological states in different environme…	wrong	wrong	right	wrong
32	Zhangyujiao	2024/12/12 10:54:49	215 seconds	Wechat	N/A	113.84.137.198 (Guangdong Shantou)	90	Zhangyujiao	22	D. Apply a large amount of adult skin cream and glucocorticosteroid cream	D. Child rearing costs	D. Not easy to trigger nervous system reaction	B. All drugs should be used with caution	A. Fever from any cause	D. Chess and card sport	B. The reasonable intake of nutrients by pregnant women is crucial to the health of pregnant women and fetus. Malnutrition during pregnancy may lead to adverse outcomes such as fetal intrauterine development defects, low birth weight infants and neonatal malformations.	A. No picture books at home	B. Hold the fist tightly	D. Set an example for infants' words and deeds	A. We should promote health education, premarital medical examination, pre pregnancy examination, and folic acid supplementation services in an overall way, so that birth defects do not occur as much as possible; ┋ B. We should provide a full range of maternal health care services, strengthen prenatal screening, diagnosis and intervention, and reduce birth defects that cause severe death and disa…	A. Asphyxia ┋ B. aspiration ┋ D. scald	A. Doha theory is the abbreviation of "the developmental origin of health and disease". ┋ B. Doha theory mainly focuses on the impact of environmental factors in the early stage of fetus and children on diseases in adulthood. ┋ C. Doha theory holds that all diseases are completely determined by environmental factors in early life.	wrong	wrong	right	wrong
33	Zhenghaiyang	2024/12/14 22:11:16	121 seconds	Wechat	N/A	183.239.178.245 (Guangdong Shenzhen)	95	Zhenghaiyang	215801	D. Apply a large amount of adult skin cream and glucocorticosteroid cream	D. Child rearing costs	D. Not easy to trigger nervous system reaction	B. All drugs should be used with caution	A. Fever from any cause	D. Chess and card sport	D. As the most ideal natural nutritional food for infants, breast milk has a long-term effect on children's growth and development and later diseases. However, the nutritional components in breast milk are various and complex. Therefore, the detection of the nutritional components in breast milk can help to ensure the healthy growth of babies in the early life.	A. No picture books at home	B. Hold the fist tightly	D. Set an example for infants' words and deeds	A. We should promote health education, premarital medical examination, pre pregnancy examination, and folic acid supplementation services in an overall way, so that birth defects do not occur as much as possible; ┋ B. We should provide a full range of maternal health care services, strengthen prenatal screening, diagnosis and intervention, and reduce birth defects that cause severe death and disa…	A. Asphyxia ┋ B. aspiration ┋ D. scald	A. Doha theory is the abbreviation of "the developmental origin of health and disease". ┋ B. Doha theory mainly focuses on the impact of environmental factors in the early stage of fetus and children on diseases in adulthood. ┋ D. Doha theory puts forward the concept of developmental plasticity, that is, the fetus can produce different physiological and morphological states in different environme…	wrong	wrong	right	wrong
