# Supplementary material for: Application and evaluation of online-offline experiential teaching in obstetric training for “First 1000 Days of Life” child healthcare
Source: Front Public Health. 2025 Nov 20;13:1710516. doi: 10.3389/fpubh.2025.1710516 (PMC12675452; doi:10.3389/fpubh.2025.1710516)
Supplement: Supplementary file 3 [file Data_Sheet_3.xlsx]

## Sheet: Sheet1
Serial number	User ID	Submission time	Time taken	source	Source details	From IP	Total score	Your name:	Your student number:	1. which of the following indicators is less related to genetic factors in the assessment of infant growth and development? ()	2. what is the core of responsive care? （）	3. about the growth and development errors in infancy is ()	4. birth defects are not the main cause of ()	5. which of the following is the early warning sign of 12-month-old children ()	6. the mistake about breastfeeding is ()	7. signs of insufficient breastfeeding in newborns are ()	8. manifestations of vitamin D deficiency rickets in infants and young children do not include ()	9. the prevention and treatment of infantile eczema does not include ()	10. parenting stress refers to the pressure that parents feel when they \u\u\u \u \u \u \u \u \	1. which of the following information can be reflected in the growth and development curve of infants and young children? （）	2. which of the following indicators are used to evaluate infant language development? ()	3. the correct sequence of infant muscle development is: ()	1. in the sensory development of infants, the development of smell and taste is usually the most sensitive in the first few months after birth. （）	2. in sleep care, the reasonable range of sleep time: 14-17 hours per day for 0-3 months old; 4-12 months old, 12-16 hours a day; 1-3 years old, 11-14 hours a day. （）	3. Doha is the acronym for "developmental origins of health and disease". The purpose of proposing the Doha concept is to improve the early diagnosis rate and early intervention of high-risk groups, and to provide a scientific basis for the formulation of prevention and control policies for such diseases. （ ）	1000 days in the early life is very important for people's health. Paying attention to the key role of nutrition in 1000 days in the early life and taking necessary health protection measures will affect the development stage of life, and even have a long-term impact on the health status of individual organ system. （ ）
1	Caojudan	2024/11/21 11:46:55	276 seconds	Wechat	N/A	223.104.79.50 (Guangdong Guangzhou)	45	Caojudan	32	D. Intelligence	A. Provide positive care practice to meet the physiological and psychological needs of infants and young children	D. Strong anti infection ability	D. Dystocia	A. No response when hearing voice	C. After lactation, the maternal should wear a suitable cotton bra.	C. The baby is often crying or fidgety	D. The lower limbs are "O" or "X" shaped	D. Apply a large amount of adult skin cream and glucocorticosteroid cream	D. Child rearing costs	A. Growth rate ┋ B. growth trend ┋ C. development level ┋ D. genetic factors	A. Babbling ┋ B. word pronunciation ┋ C. simple sentence expression ┋ D. grammatical structure	A. From top to bottom, ┋ C. develop the neck first, ┋ D. develop the limbs first, and then the trunk	right	right	right	right
2	Chen Chun	2024/11/21 11:44:50	80 seconds	Wechat	N/A	113.84.210.88 (Guangdong Shantou)	55	Chen Chun	31	C. Head circumference	C. Observe and sensitively understand the needs of infants' movement, voice, expression and oral request in daily life, and give appropriate response in time.	D. Strong anti infection ability	D. Dystocia	A. No response when hearing voice	B. After breastfeeding, hold the baby up and pat the back for 1~2min to expel the air in the stomach and prevent spitting milk;	C. The baby is often crying or fidgety	D. The lower limbs are "O" or "X" shaped	D. Apply a large amount of adult skin cream and glucocorticosteroid cream	D. Child rearing costs	A. Growth rate ┋ B. growth trend ┋ C. development level	A. Babbling ┋ B. word pronunciation ┋ C. simple sentence expression ┋ D. grammatical structure	A. From top to bottom, ┋ B. from big to small, ┋ C. develop the neck first, ┋ D. develop the limbs first, and then the trunk	right	right	right	right
3	Chenmengling	2024/11/21 20:42:01	216 seconds	Wechat	N/A	117.132.194.44 (Guangdong Shenzhen)	40	Chenmengling	948168	B. Weight	C. Observe and sensitively understand the needs of infants' movement, voice, expression and oral request in daily life, and give appropriate response in time.	A. Infancy from birth to 1 year of age	D. Dystocia	A. No response when hearing voice	D. Before breastfeeding, the maternal should wash her hands, take a comfortable position, relax her whole body, put her thumb under the breast and the other four fingers above the breast	D. Weak sucking ability or long feeding time	D. The lower limbs are "O" or "X" shaped	D. Apply a large amount of adult skin cream and glucocorticosteroid cream	D. Child rearing costs	A. Growth rate ┋ B. growth trend ┋ C. development level ┋ D. genetic factors	A. Babbling ┋ B. word pronunciation ┋ C. simple sentence expression ┋ D. grammatical structure	A. From top to bottom, ┋ B. from big to small, ┋ C. develop the neck first, ┋ D. develop the limbs first, and then the trunk	right	right	right	right
4	Chenxiqiao	2024/11/21 11:47:58	380 seconds	Wechat	N/A	113.84.1.128 (Guangdong Shenzhen)	50	Chenxiqiao	25	D. Intelligence	A. Provide positive care practice to meet the physiological and psychological needs of infants and young children	D. Strong anti infection ability	D. Dystocia	A. No response when hearing voice	C. After lactation, the maternal should wear a suitable cotton bra.	C. The baby is often crying or fidgety	A. Night terrors, sweating, irritability	D. Apply a large amount of adult skin cream and glucocorticosteroid cream	C children's characteristics and family situational factors	A. Growth rate ┋ B. growth trend ┋ C. development level ┋ D. genetic factors	A. Babbling ┋ B. word pronunciation ┋ C. simple sentence expression	A. From top to bottom, ┋ B. from large to small, ┋ D. first limbs, then trunk	right	right	right	right
5	Cuiyufang	2024/11/21 21 21:03:43	877 seconds	Wechat	N/A	113.84.65.214 (Guangdong Shantou)	45	Cuiyufang	9	B. Weight	C. Observe and sensitively understand the needs of infants' movement, voice, expression and oral request in daily life, and give appropriate response in time.	D. Strong anti infection ability	D. Dystocia	B. Do not distinguish between strangers and acquaintances	C. After lactation, the maternal should wear a suitable cotton bra.	D. Weak sucking ability or long feeding time	B. Early closure of the skull and fontanelle and delayed tooth extraction	D. Apply a large amount of adult skin cream and glucocorticosteroid cream	B parent child interaction	A. Growth rate ┋ B. growth trend ┋ C. development level	A. Babbling ┋ B. word pronunciation ┋ C. simple sentence expression ┋ D. grammatical structure	A. From top to bottom, ┋ D. first limbs, then trunk	wrong	right	right	right
6	Gao Huifen	2024/11/21 11:49:05	523 seconds	Wechat	N/A	113.84.162.49 (Guangdong Shantou)	85	Gao Huifen	1	D. Intelligence	C. Observe and sensitively understand the needs of infants' movement, voice, expression and oral request in daily life, and give appropriate response in time.	D. Strong anti infection ability	D. Dystocia	A. No response when hearing voice	D. Before breastfeeding, the maternal should wash her hands, take a comfortable position, relax her whole body, put her thumb under the breast and the other four fingers above the breast	C. The baby is often crying or fidgety	A. Night terrors, sweating, irritability	D. Apply a large amount of adult skin cream and glucocorticosteroid cream	D. Child rearing costs	A. Growth rate ┋ B. growth trend ┋ C. development level	A. Babbling ┋ B. word pronunciation ┋ C. simple sentence expression	A. From top to bottom, ┋ B. from big to small, ┋ C. develop the neck first,	right	right	right	right
7	Guanxiaomeng	2024/11/21 11:47:46	406 seconds	Wechat	N/A	113.84.40.118 (Guangdong Shantou)	25	Guanxiaomeng	7	B. Weight	B. Protect children from harm, identify and respond to children's diseases, enrich the foundation of children's learning plan, build trust and social relations	A. Infancy from birth to 1 year of age	D. Dystocia	A. No response when hearing voice	D. Before breastfeeding, the maternal should wash her hands, take a comfortable position, relax her whole body, put her thumb under the breast and the other four fingers above the breast	D. Weak sucking ability or long feeding time	D. The lower limbs are "O" or "X" shaped	D. Apply a large amount of adult skin cream and glucocorticosteroid cream	A personality traits	A. Growth rate ┋ B. growth trend ┋ C. development level ┋ D. genetic factors	A. Babbling ┋ B. word pronunciation ┋ C. simple sentence expression ┋ D. grammatical structure	A. From top to bottom, ┋ B. from big to small, ┋ C. develop the neck first, ┋ D. develop the limbs first, and then the trunk	wrong	right	right	right
8	Huangweiyue	2024/11/21 22:12:27	872 seconds	Wechat	N/A	113.88.202.249 (Guangdong Shenzhen)	65	Huangweiyue	200237	C. Head circumference	C. Observe and sensitively understand the needs of infants' movement, voice, expression and oral request in daily life, and give appropriate response in time.	D. Strong anti infection ability	D. Dystocia	A. No response when hearing voice	D. Before breastfeeding, the maternal should wash her hands, take a comfortable position, relax her whole body, put her thumb under the breast and the other four fingers above the breast	D. Weak sucking ability or long feeding time	B. Early closure of the skull and fontanelle and delayed tooth extraction	D. Apply a large amount of adult skin cream and glucocorticosteroid cream	C children's characteristics and family situational factors	A. Growth rate ┋ B. growth trend ┋ C. development level	A. Babbling ┋ B. word pronunciation ┋ C. simple sentence expression ┋ D. grammatical structure	A. From top to bottom, ┋ B. from big to small, ┋ C. develop the neck first,	right	right	right	right
9	Huangyanli	2024/11/21 11:46:08	218 seconds	Wechat	N/A	113.84.2.112 (Guangdong Shantou)	55	Huangyanli	18	B. Weight	A. Provide positive care practice to meet the physiological and psychological needs of infants and young children	D. Strong anti infection ability	D. Dystocia	C. Can't wave goodbye	A. Every time you breastfeed, you should suck the empty side of the breast and then suck the other side;	C. The baby is often crying or fidgety	B. Early closure of the skull and fontanelle and delayed tooth extraction	D. Apply a large amount of adult skin cream and glucocorticosteroid cream	D. Child rearing costs	A. Growth rate ┋ B. growth trend ┋ C. development level	A. Babbling ┋ B. word pronunciation ┋ C. simple sentence expression ┋ D. grammatical structure	A. From top to bottom, ┋ B. from big to small, ┋ C. develop the neck first, ┋ D. develop the limbs first, and then the trunk	wrong	right	right	right
10	Lei Xiaolan	2024/11/21 11:50:38	474 seconds	Wechat	N/A	223.104.77.199 (Guangdong Shenzhen)	65	Lei Xiaolan	6	C. Head circumference	C. Observe and sensitively understand the needs of infants' movement, voice, expression and oral request in daily life, and give appropriate response in time.	A. Infancy from birth to 1 year of age	D. Dystocia	A. No response when hearing voice	D. Before breastfeeding, the maternal should wash her hands, take a comfortable position, relax her whole body, put her thumb under the breast and the other four fingers above the breast	C. The baby is often crying or fidgety	B. Early closure of the skull and fontanelle and delayed tooth extraction	D. Apply a large amount of adult skin cream and glucocorticosteroid cream	A personality traits	A. Growth rate ┋ B. growth trend ┋ C. development level	A. Babbling ┋ B. word pronunciation ┋ C. simple sentence expression	C. Develop the neck first, ┋ D. develop the limbs first and then the trunk	right	right	right	right
11	LiMiao	2024/11/21 11:45:15	189 seconds	Wechat	N/A	112.97.84.112 (Guangdong Dongguan)	60	LiMiao	20	D. Intelligence	A. Provide positive care practice to meet the physiological and psychological needs of infants and young children	D. Strong anti infection ability	D. Dystocia	D. You don't consciously call me "Dad" or "Mom	A. Every time you breastfeed, you should suck the empty side of the breast and then suck the other side;	C. The baby is often crying or fidgety	B. Early closure of the skull and fontanelle and delayed tooth extraction	D. Apply a large amount of adult skin cream and glucocorticosteroid cream	D. Child rearing costs	A. Growth rate ┋ B. growth trend ┋ C. development level	A. Babbling ┋ B. word pronunciation ┋ C. simple sentence expression ┋ D. grammatical structure	A. From top to bottom, ┋ B. from big to small,	right	right	right	right
12	Liqiuxia	2024/11/21 11:48:37	519 seconds	Wechat	N/A	223.104.68.138 (Guangdong Shenzhen)	70	Liqiuxia	12	D. Intelligence	C. Observe and sensitively understand the needs of infants' movement, voice, expression and oral request in daily life, and give appropriate response in time.	D. Strong anti infection ability	D. Dystocia	D. You don't consciously call me "Dad" or "Mom	D. Before breastfeeding, the maternal should wash her hands, take a comfortable position, relax her whole body, put her thumb under the breast and the other four fingers above the breast	D. Weak sucking ability or long feeding time	A. Night terrors, sweating, irritability	D. Apply a large amount of adult skin cream and glucocorticosteroid cream	D. Child rearing costs	A. Growth rate ┋ B. growth trend ┋ C. development level	A. Babbling ┋ B. word pronunciation ┋ C. simple sentence expression	A. From top to bottom, ┋ B. from big to small, ┋ C. develop the neck first, ┋ D. develop the limbs first, and then the trunk	right	right	right	right
13	Li Yan	2024/11/21 11:54:46	381 seconds	Wechat	N/A	113.84.10.105 (Guangdong Shantou)	60	Li Yan	26081436	B. Weight	C. Observe and sensitively understand the needs of infants' movement, voice, expression and oral request in daily life, and give appropriate response in time.	A. Infancy from birth to 1 year of age	D. Dystocia	A. No response when hearing voice	D. Before breastfeeding, the maternal should wash her hands, take a comfortable position, relax her whole body, put her thumb under the breast and the other four fingers above the breast	D. Weak sucking ability or long feeding time	B. Early closure of the skull and fontanelle and delayed tooth extraction	D. Apply a large amount of adult skin cream and glucocorticosteroid cream	D. Child rearing costs	A. Growth rate ┋ B. growth trend ┋ C. development level	A. Babbling ┋ B. word pronunciation ┋ C. simple sentence expression	B. From big to small, ┋ D. first limbs, then trunk	wrong	right	right	right
14	Liyuanqiu	2024/11/21 11:47:02	288 seconds	Wechat	N/A	223.160.226.41 (Guangdong Guangzhou)	60	Liyuanqiu	14	C. Head circumference	B. Protect children from harm, identify and respond to children's diseases, enrich the foundation of children's learning plan, build trust and social relations	D. Strong anti infection ability	D. Dystocia	C. Can't wave goodbye	D. Before breastfeeding, the maternal should wash her hands, take a comfortable position, relax her whole body, put her thumb under the breast and the other four fingers above the breast	C. The baby is often crying or fidgety	B. Early closure of the skull and fontanelle and delayed tooth extraction	D. Apply a large amount of adult skin cream and glucocorticosteroid cream	C children's characteristics and family situational factors	A. Growth rate ┋ B. growth trend ┋ C. development level ┋ D. genetic factors	A. Babbling ┋ B. word pronunciation ┋ C. simple sentence expression	A. From top to bottom, ┋ B. from large to small, ┋ D. first limbs, then trunk	right	right	right	right
15	Liaojimei	2024/11/21 11:47:51	461 seconds	Wechat	N/A	223.104.79.36 (Guangdong Guangzhou)	50	Liaojimei	1234	C. Head circumference	A. Provide positive care practice to meet the physiological and psychological needs of infants and young children	D. Strong anti infection ability	D. Dystocia	B. Do not distinguish between strangers and acquaintances	D. Before breastfeeding, the maternal should wash her hands, take a comfortable position, relax her whole body, put her thumb under the breast and the other four fingers above the breast	D. Weak sucking ability or long feeding time	D. The lower limbs are "O" or "X" shaped	D. Apply a large amount of adult skin cream and glucocorticosteroid cream	D. Child rearing costs	A. Growth rate ┋ B. growth trend ┋ C. development level	A. Babbling ┋ B. word pronunciation ┋ C. simple sentence expression	A. From top to bottom, ┋ B. from big to small, ┋ C. develop the neck first, ┋ D. develop the limbs first, and then the trunk	wrong	wrong	right	right
16	Lin Meiling	2024/11/21 11:46:55	362 seconds	Wechat	N/A	113.84.209.240 (Guangdong Shantou)	45	Lin Meiling	19	D. Intelligence	A. Provide positive care practice to meet the physiological and psychological needs of infants and young children	D. Strong anti infection ability	D. Dystocia	A. No response when hearing voice	C. After lactation, the maternal should wear a suitable cotton bra.	C. The baby is often crying or fidgety	D. The lower limbs are "O" or "X" shaped	D. Apply a large amount of adult skin cream and glucocorticosteroid cream	D. Child rearing costs	A. Growth rate ┋ B. growth trend ┋ C. development level ┋ D. genetic factors	A. Babbling ┋ B. word pronunciation ┋ C. simple sentence expression ┋ D. grammatical structure	A. From top to bottom, ┋ C. develop the neck first, ┋ D. develop the limbs first, and then the trunk	right	right	right	right
17	Liufuxia	2024/11/21 11:46:59	281 seconds	Wechat	N/A	223.104.68.197 (Guangdong Shenzhen)	65	Liufuxia	23	B. Weight	C. Observe and sensitively understand the needs of infants' movement, voice, expression and oral request in daily life, and give appropriate response in time.	D. Strong anti infection ability	D. Dystocia	D. You don't consciously call me "Dad" or "Mom	D. Before breastfeeding, the maternal should wash her hands, take a comfortable position, relax her whole body, put her thumb under the breast and the other four fingers above the breast	C. The baby is often crying or fidgety	D. The lower limbs are "O" or "X" shaped	D. Apply a large amount of adult skin cream and glucocorticosteroid cream	C children's characteristics and family situational factors	A. Growth rate ┋ B. growth trend ┋ C. development level	A. Babbling ┋ B. word pronunciation ┋ C. simple sentence expression	B. From big to small, ┋ D. first limbs, then trunk	right	right	right	right
18	Maixixian	2024/11/21 11:44:46	240 seconds	Wechat	N/A	113.84.81.177 (Guangdong Shantou)	75	Maixixian	17	D. Intelligence	C. Observe and sensitively understand the needs of infants' movement, voice, expression and oral request in daily life, and give appropriate response in time.	D. Strong anti infection ability	D. Dystocia	D. You don't consciously call me "Dad" or "Mom	D. Before breastfeeding, the maternal should wash her hands, take a comfortable position, relax her whole body, put her thumb under the breast and the other four fingers above the breast	C. The baby is often crying or fidgety	D. The lower limbs are "O" or "X" shaped	D. Apply a large amount of adult skin cream and glucocorticosteroid cream	A personality traits	A. Growth rate ┋ B. growth trend ┋ C. development level	A. Babbling ┋ B. word pronunciation ┋ C. simple sentence expression	A. From top to bottom, ┋ B. from big to small, ┋ C. develop the neck first,	wrong	right	right	right
19	Pengyujiao	2024/11/21 17:05:19	198 seconds	Wechat	N/A	113.84.33.53 (Guangdong Shenzhen)	60	Pengyujiao	13	D. Intelligence	C. Observe and sensitively understand the needs of infants' movement, voice, expression and oral request in daily life, and give appropriate response in time.	A. Infancy from birth to 1 year of age	D. Dystocia	B. Do not distinguish between strangers and acquaintances	A. Every time you breastfeed, you should suck the empty side of the breast and then suck the other side;	C. The baby is often crying or fidgety	D. The lower limbs are "O" or "X" shaped	D. Apply a large amount of adult skin cream and glucocorticosteroid cream	A personality traits	A. Growth rate ┋ B. growth trend ┋ C. development level	A. Babbling ┋ B. word pronunciation ┋ C. simple sentence expression	A. From top to bottom, ┋ B. from big to small, ┋ C. develop the neck first, ┋ D. develop the limbs first, and then the trunk	right	right	right	right
20	Qiujianjiao	2024/11/21 11:46:32	391 seconds	Wechat	N/A	113.84.138.177 (Guangdong Shantou)	40	Qiujianjiao	15	C. Head circumference	A. Provide positive care practice to meet the physiological and psychological needs of infants and young children	B. This is the period of the most rapid growth and development of children, and the demand for nutrition is relatively high	D. Dystocia	A. No response when hearing voice	D. Before breastfeeding, the maternal should wash her hands, take a comfortable position, relax her whole body, put her thumb under the breast and the other four fingers above the breast	C. The baby is often crying or fidgety	C. In severe cases, there may be chicken chest, costal valgus, and spinal deformation	D. Apply a large amount of adult skin cream and glucocorticosteroid cream	B parent child interaction	A. Growth rate ┋ B. growth trend ┋ C. development level ┋ D. genetic factors	A. Babbling ┋ B. word pronunciation ┋ C. simple sentence expression	A. From top to bottom, ┋ B. from big to small,	right	wrong	right	right
21	Shen	2024/11/21 11:50:28	511 seconds	Wechat	N/A	113.84.80.85 (Guangdong Shantou)	80	Shen	24	C. Head circumference	C. Observe and sensitively understand the needs of infants' movement, voice, expression and oral request in daily life, and give appropriate response in time.	D. Strong anti infection ability	D. Dystocia	A. No response when hearing voice	D. Before breastfeeding, the maternal should wash her hands, take a comfortable position, relax her whole body, put her thumb under the breast and the other four fingers above the breast	C. The baby is often crying or fidgety	B. Early closure of the skull and fontanelle and delayed tooth extraction	D. Apply a large amount of adult skin cream and glucocorticosteroid cream	C children's characteristics and family situational factors	A. Growth rate ┋ B. growth trend ┋ C. development level	A. Babbling ┋ B. word pronunciation ┋ C. simple sentence expression	A. From top to bottom, ┋ B. from big to small, ┋ C. develop the neck first,	right	right	right	right
22	Tangjiaohua	2024/11/21 20:42:41	838 seconds	Wechat	N/A	223.104.68.237 (Guangdong Shenzhen)	50	Tangjiaohua	1902790158	B. Weight	C. Observe and sensitively understand the needs of infants' movement, voice, expression and oral request in daily life, and give appropriate response in time.	C. The growth and development of each organ system is not mature and perfect, and it is prone to nutrition and digestive disorder	D. Dystocia	C. Can't wave goodbye	A. Every time you breastfeed, you should suck the empty side of the breast and then suck the other side;	C. The baby is often crying or fidgety	A. Night terrors, sweating, irritability	D. Apply a large amount of adult skin cream and glucocorticosteroid cream	A personality traits	A. Growth rate ┋ B. growth trend ┋ C. development level	A. Babbling ┋ B. word pronunciation	A. From top to bottom, ┋ B. from big to small,	right	right	right	right
23	Wenhongying	2024/11/21 11:50:13	457 seconds	Wechat	N/A	113.118.15.108 (Guangdong Shenzhen)	55	Wenhongying	11	C. Head circumference	C. Observe and sensitively understand the needs of infants' movement, voice, expression and oral request in daily life, and give appropriate response in time.	D. Strong anti infection ability	D. Dystocia	A. No response when hearing voice	D. Before breastfeeding, the maternal should wash her hands, take a comfortable position, relax her whole body, put her thumb under the breast and the other four fingers above the breast	C. The baby is often crying or fidgety	A. Night terrors, sweating, irritability	D. Apply a large amount of adult skin cream and glucocorticosteroid cream	C children's characteristics and family situational factors	A. Growth rate ┋ B. growth trend ┋ C. development level ┋ D. genetic factors	A. Babbling ┋ B. word pronunciation ┋ C. simple sentence expression	A. From top to bottom, ┋ B. from big to small, ┋ C. develop the neck first, ┋ D. develop the limbs first, and then the trunk	right	right	right	right
24	Wu Meiling	2024/11/21 11:47:29	317 seconds	Wechat	N/A	223.104.77.149 (Guangdong Shenzhen)	60	Wu Meiling	4	B. Weight	A. Provide positive care practice to meet the physiological and psychological needs of infants and young children	D. Strong anti infection ability	D. Dystocia	C. Can't wave goodbye	D. Before breastfeeding, the maternal should wash her hands, take a comfortable position, relax her whole body, put her thumb under the breast and the other four fingers above the breast	D. Weak sucking ability or long feeding time	D. The lower limbs are "O" or "X" shaped	D. Apply a large amount of adult skin cream and glucocorticosteroid cream	C children's characteristics and family situational factors	A. Growth rate ┋ B. growth trend ┋ C. development level	A. Babbling ┋ B. word pronunciation ┋ C. simple sentence expression	A. From top to bottom, ┋ D. first limbs, then trunk	right	right	right	right
25	Xiaocaiyun	2024/11/21 14:36:22	87 seconds	Wechat	N/A	14.153.188.38 (Guangdong Shenzhen)	80	Xiaocaiyun	30	C. Head circumference	C. Observe and sensitively understand the needs of infants' movement, voice, expression and oral request in daily life, and give appropriate response in time.	D. Strong anti infection ability	D. Dystocia	A. No response when hearing voice	D. Before breastfeeding, the maternal should wash her hands, take a comfortable position, relax her whole body, put her thumb under the breast and the other four fingers above the breast	C. The baby is often crying or fidgety	B. Early closure of the skull and fontanelle and delayed tooth extraction	D. Apply a large amount of adult skin cream and glucocorticosteroid cream	C children's characteristics and family situational factors	A. Growth rate ┋ B. growth trend ┋ C. development level	A. Babbling ┋ B. word pronunciation ┋ C. simple sentence expression	A. From top to bottom, ┋ B. from big to small, ┋ C. develop the neck first,	right	right	right	right
26	Xiebiqong	2024/11/21 11:47:34	449 seconds	Wechat	N/A	113.84.162.139 (Guangdong Shantou)	75	Xiebiqong	3	D. Intelligence	C. Observe and sensitively understand the needs of infants' movement, voice, expression and oral request in daily life, and give appropriate response in time.	D. Strong anti infection ability	D. Dystocia	A. No response when hearing voice	D. Before breastfeeding, the maternal should wash her hands, take a comfortable position, relax her whole body, put her thumb under the breast and the other four fingers above the breast	C. The baby is often crying or fidgety	A. Night terrors, sweating, irritability	D. Apply a large amount of adult skin cream and glucocorticosteroid cream	D. Child rearing costs	A. Growth rate ┋ B. growth trend ┋ C. development level	A. Babbling ┋ B. word pronunciation ┋ C. simple sentence expression	A. From top to bottom, ┋ B. from big to small, ┋ C. develop the neck first, ┋ D. develop the limbs first, and then the trunk	right	right	right	right
27	Xiejingping	2024/11/21 11:45:55	353 seconds	Wechat	N/A	14.26.64.61 (Guangdong Shenzhen)	55	Xiejingping	98035193	B. Weight	A. Provide positive care practice to meet the physiological and psychological needs of infants and young children	D. Strong anti infection ability	D. Dystocia	D. You don't consciously call me "Dad" or "Mom	B. After breastfeeding, hold the baby up and pat the back for 1~2min to expel the air in the stomach and prevent spitting milk;	D. Weak sucking ability or long feeding time	D. The lower limbs are "O" or "X" shaped	D. Apply a large amount of adult skin cream and glucocorticosteroid cream	D. Child rearing costs	A. Growth rate ┋ B. growth trend ┋ C. development level	A. Babbling ┋ B. word pronunciation ┋ C. simple sentence expression ┋ D. grammatical structure	A. From top to bottom, ┋ B. from big to small, ┋ C. develop the neck first,	right	right	right	right
28	Yangweihua	2024/11/21 17:08:19	382 seconds	Wechat	N/A	113.84.192.41 (Guangdong Shantou)	85	Yangweihua	25355866	D. Intelligence	C. Observe and sensitively understand the needs of infants' movement, voice, expression and oral request in daily life, and give appropriate response in time.	D. Strong anti infection ability	D. Dystocia	C. Can't wave goodbye	D. Before breastfeeding, the maternal should wash her hands, take a comfortable position, relax her whole body, put her thumb under the breast and the other four fingers above the breast	D. Weak sucking ability or long feeding time	D. The lower limbs are "O" or "X" shaped	D. Apply a large amount of adult skin cream and glucocorticosteroid cream	D. Child rearing costs	A. Growth rate ┋ B. growth trend ┋ C. development level	A. Babbling ┋ B. word pronunciation ┋ C. simple sentence expression	A. From top to bottom, ┋ B. from big to small, ┋ C. develop the neck first,	right	right	right	right
29	Willow leaf	2024/11/21 11:46:52	324 seconds	Wechat	N/A	223.104.68.158 (Guangdong Shenzhen)	65	Willow leaf	10	D. Intelligence	B. Protect children from harm, identify and respond to children's diseases, enrich the foundation of children's learning plan, build trust and social relations	D. Strong anti infection ability	D. Dystocia	D. You don't consciously call me "Dad" or "Mom	D. Before breastfeeding, the maternal should wash her hands, take a comfortable position, relax her whole body, put her thumb under the breast and the other four fingers above the breast	C. The baby is often crying or fidgety	D. The lower limbs are "O" or "X" shaped	D. Apply a large amount of adult skin cream and glucocorticosteroid cream	D. Child rearing costs	A. Growth rate ┋ B. growth trend ┋ C. development level	A. Babbling ┋ B. word pronunciation ┋ C. simple sentence expression	A. From top to bottom, ┋ B. from big to small, ┋ C. develop the neck first, ┋ D. develop the limbs first, and then the trunk	wrong	right	right	right
30	Yi Xiaoran	2024/11/21 11:49:11	468 seconds	Wechat	N/A	113.84.168.113 (Guangdong Shantou)	55	Yi Xiaoran	21	D. Intelligence	C. Observe and sensitively understand the needs of infants' movement, voice, expression and oral request in daily life, and give appropriate response in time.	D. Strong anti infection ability	D. Dystocia	A. No response when hearing voice	A. Every time you breastfeed, you should suck the empty side of the breast and then suck the other side;	C. The baby is often crying or fidgety	A. Night terrors, sweating, irritability	D. Apply a large amount of adult skin cream and glucocorticosteroid cream	B parent child interaction	A. Growth rate ┋ B. growth trend ┋ C. development level	A. Babbling	A. From top to bottom, ┋ C. develop the neck first,	right	right	right	right
31	Zhang Jieyi	2024/11/21 11:47:54	375 seconds	Wechat	N/A	223.104.77.148 (Guangdong Shenzhen)	50	Zhang Jieyi	8	C. Head circumference	A. Provide positive care practice to meet the physiological and psychological needs of infants and young children	D. Strong anti infection ability	D. Dystocia	A. No response when hearing voice	A. Every time you breastfeed, you should suck the empty side of the breast and then suck the other side;	D. Weak sucking ability or long feeding time	B. Early closure of the skull and fontanelle and delayed tooth extraction	D. Apply a large amount of adult skin cream and glucocorticosteroid cream	D. Child rearing costs	A. Growth rate ┋ B. growth trend ┋ C. development level	A. Babbling ┋ B. word pronunciation ┋ C. simple sentence expression ┋ D. grammatical structure	A. From top to bottom, ┋ B. from big to small, ┋ C. develop the neck first, ┋ D. develop the limbs first, and then the trunk	right	right	right	right
32	Zhangyujiao	2024/11/21 11:48:05	350 seconds	Wechat	N/A	223.104.68.116 (Guangdong Shenzhen)	35	Zhangyujiao	22	B. Weight	A. Provide positive care practice to meet the physiological and psychological needs of infants and young children	D. Strong anti infection ability	D. Dystocia	C. Can't wave goodbye	D. Before breastfeeding, the maternal should wash her hands, take a comfortable position, relax her whole body, put her thumb under the breast and the other four fingers above the breast	D. Weak sucking ability or long feeding time	A. Night terrors, sweating, irritability	D. Apply a large amount of adult skin cream and glucocorticosteroid cream	C children's characteristics and family situational factors	A. Growth rate ┋ B. growth trend ┋ C. development level ┋ D. genetic factors	A. Babbling ┋ B. word pronunciation ┋ C. simple sentence expression ┋ D. grammatical structure	A. From top to bottom, ┋ B. from big to small, ┋ C. develop the neck first, ┋ D. develop the limbs first, and then the trunk	wrong	right	right	right
33	Zhenghaiyang	2024/11/21 11:47:16	388 seconds	Wechat	N/A	14.26.67.148 (Guangdong Shenzhen)	45	Zhenghaiyang	26	B. Weight	C. Observe and sensitively understand the needs of infants' movement, voice, expression and oral request in daily life, and give appropriate response in time.	D. Strong anti infection ability	D. Dystocia	A. No response when hearing voice	D. Before breastfeeding, the maternal should wash her hands, take a comfortable position, relax her whole body, put her thumb under the breast and the other four fingers above the breast	D. Weak sucking ability or long feeding time	A. Night terrors, sweating, irritability	D. Apply a large amount of adult skin cream and glucocorticosteroid cream	D. Child rearing costs	A. Growth rate ┋ B. growth trend ┋ C. development level ┋ D. genetic factors	A. Babbling ┋ B. word pronunciation ┋ C. simple sentence expression ┋ D. grammatical structure	A. From top to bottom, ┋ B. from big to small, ┋ C. develop the neck first, ┋ D. develop the limbs first, and then the trunk	right	right	right	right
