# Supplementary material for: Application and evaluation of online-offline experiential teaching in obstetric training for “First 1000 Days of Life” child healthcare
Source: Front Public Health. 2025 Nov 20;13:1710516. doi: 10.3389/fpubh.2025.1710516 (PMC12675452; doi:10.3389/fpubh.2025.1710516)
Supplement: Supplementary file 4 [file Data_Sheet_4.xlsx]

## Sheet: Sheet1
Serial number	Submission time	Time taken	source	Source details	From IP	1. your name:	2. your student number:	3. your gender:	4. your age (years)	5. your working years	6. hospital attribute	7. your hospital grade	8. your department	9. your highest education	10. your current professional title is	11. your department	12. your position	13. have you received any training related to the health management knowledge of growth and development in the first 1000 days of life	A. Training arrangement - a1. the training form adopted by the training organization is conducive to the learning of training content	A2. the training organization shall reasonably arrange the theoretical teaching and skill operation class hours	A3. the use of equipment in training can meet the training needs	A4. reasonable training schedule	A5. the interactive session arranged by the training organization helps me master the training content	B. Course content - b1. the training content is the course I am interested in	B2. the training content is close to clinical practice, which is very helpful for practical work	C. Trainer - c1. the trainer has clear ideas in the process of teaching and the content is easy to understand	C2. the training teachers have rich professional knowledge and clinical experience	C3. the trainer can actively answer the questions raised by the trainees	C4. the training courseware is exquisite, comprehensive and systematic, which is conducive to the learning of knowledge points	D. Overall feelings of trainees - d1. if there are similar trainings, I will actively participate	D2. I can fully grasp the teaching content	D3. I will apply what I have learned to clinical work in the future	About this study, we hope to get more suggestions from you for our later improvement:
1	2024/12/11 15:03:13	169 seconds	Wechat	N/A	119.123.219.27 (Guangdong Shenzhen)	Xiejingping	5193	female	28	6	general hospital	other	Social health	undergraduate course	primary	Social health	Social health care	Yes, please write the name of the course (if there is a class schedule, please attach it): [basic theory of child nutrition, 0-36 month old infants' development, 1000 day early life health management, etc.]	Very agree (5 points)	Very agree (5 points)	Very agree (5 points)	Very agree (5 points)	Very agree (5 points)	Very agree (5 points)	Very agree (5 points)	Very agree (5 points)	Very agree (5 points)	Very agree (5 points)	Very agree (5 points)	Very agree (5 points)	Very agree (5 points)	Very agree (5 points)	I hope more similar training can be carried out
2	2024/12/11 15:09:34	423 seconds	Wechat	N/A	183.239.178.242 (Guangdong Shenzhen)	Willow leaf	10	female	49	29	general hospital	Tertiary hospital	outpatient service	undergraduate course	intermediate	Delivery room	Obstetric nurse	Yes, please write the name of the course (if there is a class schedule, please attach it): [midwives' boundaries, early childhood development care framework, the impact of social environment on the development of fetuses and infants from the perspective of the whole life cycle, basic theories of child nutrition, prevention and control of birth defects under the new situation, growth and developme…	Very agree (5 points)	Very agree (5 points)	Very agree (5 points)	Very agree (5 points)	Very agree (5 points)	Very agree (5 points)	Very agree (5 points)	Very agree (5 points)	Very agree (5 points)	Very agree (5 points)	Very agree (5 points)	Very agree (5 points)	Very agree (5 points)	Very agree (5 points)	None at present
3	2024/12/11 15:11:11	61 seconds	Wechat	N/A	113.84.2.64 (Guangdong Shantou)	Chen Chun	31	female	41	20	general hospital	Tertiary hospital	ward	undergraduate course	intermediate	ward	Obstetric nurse	no	Very agree (5 points)	Very agree (5 points)	Very agree (5 points)	Very agree (5 points)	Very agree (5 points)	Very agree (5 points)	Very agree (5 points)	Very agree (5 points)	Very agree (5 points)	Very agree (5 points)	Very agree (5 points)	Very agree (5 points)	Very agree (5 points)	Very agree (5 points)	nothing
4	2024/12/11 15:18:27	73 seconds	Wechat	N/A	223.160.193.249 (Chongqing Chongqing)	Liyuanqiu	14	female	43	23	general hospital	Tertiary hospital	Delivery room	undergraduate course	intermediate	Delivery room	midwife	no	Very agree (5 points)	Very agree (5 points)	Very agree (5 points)	Very agree (5 points)	Very agree (5 points)	Very agree (5 points)	Very agree (5 points)	Very agree (5 points)	Very agree (5 points)	Very agree (5 points)	Very agree (5 points)	Very agree (5 points)	Very agree (5 points)	Very agree (5 points)	nothing
5	2024/12/11 15:18:36	72 seconds	Wechat	N/A	106.80.237.112 (Chongqing Chongqing)	Qiujianjiao	15	female	29	9	general hospital	Tertiary hospital	Delivery room	undergraduate course	intermediate	Delivery room	midwife	Yes, please write the course name (if there is a class schedule, please attach it):	Very agree (5 points)	Very agree (5 points)	Very agree (5 points)	Very agree (5 points)	Very agree (5 points)	Very agree (5 points)	Very agree (5 points)	Very agree (5 points)	Very agree (5 points)	Very agree (5 points)	Very agree (5 points)	Very agree (5 points)	Very agree (5 points)	Very agree (5 points)	very good
6	2024/12/11 15:52:12	88 seconds	Wechat	N/A	113.87.134.171 (Guangdong Shenzhen)	Lin Meiling	11283	female	38	18	general hospital	Tertiary hospital	Delivery room	undergraduate course	intermediate	Delivery room	midwife	no	Very agree (5 points)	Very agree (5 points)	Very agree (5 points)	Very agree (5 points)	Very agree (5 points)	Very agree (5 points)	Very agree (5 points)	Very agree (5 points)	Very agree (5 points)	Very agree (5 points)	Very agree (5 points)	Very agree (5 points)	Very agree (5 points)	Very agree (5 points)	More offline operation courses
7	2024/12/11 16:30:42	642 seconds	Wechat	N/A	113.84.161.242 (Guangdong Shantou)	Huangyanli	18	female	49	26	general hospital	Tertiary hospital	ward	Master and above	senior	ward	Obstetrician	Yes, please write the name of the course (if there is a class schedule, please attach it): [early childhood development nurturing care framework, the impact of social environment on the development of fetuses and infants from the perspective of life cycle, the boundaries of midwives, the growth and development of fetuses and infants, international best practice of breastfeeding, 1000 day early li…	Very agree (5 points)	Very agree (5 points)	Very agree (5 points)	Very agree (5 points)	Very agree (5 points)	Very agree (5 points)	Very agree (5 points)	Very agree (5 points)	Very agree (5 points)	Very agree (5 points)	Very agree (5 points)	Very agree (5 points)	Very agree (5 points)	Very agree (5 points)	The learning content is very meaningful. I hope it can be carried out in a larger scope and let more people learn
8	2024/12/11 16:39:42	88 seconds	Wechat	N/A	163.125.251.167 (Guangdong Shenzhen)	Chenmengling	948168	female	28	7	general hospital	other	ward	undergraduate course	primary	ward	Obstetrician	Yes, please write down the course name (if there is a class schedule, please attach it): [fetal growth and development]	Very agree (5 points)	Very agree (5 points)	Very agree (5 points)	Very agree (5 points)	Very agree (5 points)	Very agree (5 points)	Very agree (5 points)	Very agree (5 points)	Very agree (5 points)	Very agree (5 points)	Very agree (5 points)	Very agree (5 points)	Very agree (5 points)	Very agree (5 points)	nothing
9	2024/12/11 16:41:55	126 seconds	Wechat	N/A	223.104.68.245 (Guangdong Shenzhen)	Lei Xiaolan	06	female	50	31	general hospital	Tertiary hospital	Delivery room	undergraduate course	senior	Delivery room	midwife	Yes, please write the course name (if there is a class schedule, please attach it):	Very agree (5 points)	Very agree (5 points)	Very agree (5 points)	Very agree (5 points)	Very agree (5 points)	Very agree (5 points)	Very agree (5 points)	Very agree (5 points)	Very agree (5 points)	Very agree (5 points)	Very agree (5 points)	Very agree (5 points)	Very agree (5 points)	Very agree (5 points)	The workshop could be a little richer.
10	2024/12/11 17:52:49	131 seconds	Wechat	N/A	183.8.64.245 (Guangdong Shenzhen)	Huangweiyue	37	female	28	7	general hospital	Tertiary hospital	ward	undergraduate course	primary	ward	Obstetric nurse	no	Disagree (2 points)	Agree (4 points)	Very agree (5 points)	Average (3 points)	Very agree (5 points)	Very agree (5 points)	Very agree (5 points)	Very agree (5 points)	Very agree (5 points)	Very agree (5 points)	Very agree (5 points)	Very agree (5 points)	Very agree (5 points)	Very agree (5 points)	More fetal knowledge
11	2024/12/11 19:47:21	331 seconds	Wechat	N/A	120.231.239.187 (Guangdong Shenzhen)	Chenxiqiao	25	female	29	7	general hospital	Tertiary hospital	Delivery room	undergraduate course	primary	Delivery room	midwife	no	Agree (4 points)	Agree (4 points)	Agree (4 points)	Agree (4 points)	Agree (4 points)	Agree (4 points)	Agree (4 points)	Agree (4 points)	Agree (4 points)	Agree (4 points)	Agree (4 points)	Agree (4 points)	Agree (4 points)	Agree (4 points)	Increase workshop time
12	2024/12/11 19:54:26	85 seconds	Wechat	N/A	111.222.138.186 (Guangdong Shenzhen)	Xiebiqong	103	female	37	15	general hospital	Tertiary hospital	ward	undergraduate course	intermediate	ward	Obstetric nurse	no	Very agree (5 points)	Very agree (5 points)	Very agree (5 points)	Very agree (5 points)	Very agree (5 points)	Very agree (5 points)	Very agree (5 points)	Very agree (5 points)	Very agree (5 points)	Very agree (5 points)	Very agree (5 points)	Very agree (5 points)	Very agree (5 points)	Very agree (5 points)	nothing
13	2024/12/11 20:35:36	267 seconds	Wechat	N/A	113.118.12.225 (Guangdong Shenzhen)	Li Yan	26081436	female	40	14	general hospital	Tertiary hospital	ward	undergraduate course	intermediate	ward	Obstetrician	Yes, please write the name of the course (if there is a class schedule, please attach it): [1000 day health management training course in early life held in Guangming District]	Very agree (5 points)	Very agree (5 points)	Very agree (5 points)	Very agree (5 points)	Very agree (5 points)	Very agree (5 points)	Very agree (5 points)	Very agree (5 points)	Very agree (5 points)	Very agree (5 points)	Very agree (5 points)	Very agree (5 points)	Very agree (5 points)	Very agree (5 points)	Offline courses can be set to strengthen learning
14	2024/12/11 21:08:45	120 seconds	Wechat	N/A	120.229.82.215 (Guangdong Shenzhen)	Liaojimei	123456	female	45	20	general hospital	other	outpatient service	undergraduate course	intermediate	outpatient service	Obstetrician	Yes, please write the course name (if there is a class schedule, please attach it):	Very agree (5 points)	Very agree (5 points)	Very agree (5 points)	Very agree (5 points)	Very agree (5 points)	Very agree (5 points)	Very agree (5 points)	Very agree (5 points)	Very agree (5 points)	Very agree (5 points)	Very agree (5 points)	Very agree (5 points)	Very agree (5 points)	Very agree (5 points)	nothing
15	2024/12/11 21:13:43	126 seconds	Wechat	N/A	120.231.205.163 (Guangdong Shenzhen)	Liufuxia	23	female	26	6	general hospital	other	Social health	undergraduate course	primary	Social health	Social health care	no	Very agree (5 points)	Very agree (5 points)	Very agree (5 points)	Very agree (5 points)	Very agree (5 points)	Very agree (5 points)	Very agree (5 points)	Very agree (5 points)	Very agree (5 points)	Very agree (5 points)	Very agree (5 points)	Very agree (5 points)	Very agree (5 points)	Very agree (5 points)	The lecture was really lively and interesting
16	2024/12/11 21:47:05	50 seconds	Wechat	N/A	223.104.79.65 (Guangdong Guangzhou)	Liqiuxia	12	female	38	16	general hospital	Tertiary hospital	ward	undergraduate course	primary	ward	Obstetric nurse	Yes, please write the course name (if there is a class schedule, please attach it):	Very agree (5 points)	Very agree (5 points)	Very agree (5 points)	Very agree (5 points)	Very agree (5 points)	Very agree (5 points)	Very agree (5 points)	Very agree (5 points)	Very agree (5 points)	Very agree (5 points)	Very agree (5 points)	Very agree (5 points)	Very agree (5 points)	Very agree (5 points)	nothing
17	2024/12/11 21:55:34	103 seconds	Wechat	N/A	113.90.130.1 (Guangdong Shenzhen)	Wenhongying	11	female	38	19	Specialized hospital	Tertiary hospital	Delivery room	undergraduate course	intermediate	Delivery room	midwife	no	Very agree (5 points)	Very agree (5 points)	Very agree (5 points)	Very agree (5 points)	Very agree (5 points)	Very agree (5 points)	Very agree (5 points)	Very agree (5 points)	Very agree (5 points)	Very agree (5 points)	Very agree (5 points)	Very agree (5 points)	Very agree (5 points)	Very agree (5 points)	The workshop was very attractive and the on-site practice atmosphere was very warm, especially good.
18	2024/12/11 23:06:33	95 seconds	Wechat	N/A	120.229.64.40 (Guangdong Shenzhen)	Shen	24	female	45	25	general hospital	Tertiary hospital	ward	undergraduate course	senior	ward	Obstetric nurse	no	Very agree (5 points)	Very agree (5 points)	Very agree (5 points)	Very agree (5 points)	Very agree (5 points)	Very agree (5 points)	Very agree (5 points)	Very agree (5 points)	Very agree (5 points)	Very agree (5 points)	Very agree (5 points)	Very agree (5 points)	Very agree (5 points)	Very agree (5 points)	nothing
19	2024/12/12 9:24:39	57 seconds	Wechat	N/A	113.84.137.198 (Guangdong Shantou)	Zhangyujiao	22	female	26	5	general hospital	other	Social health	undergraduate course	primary	Social health	Social health care	Yes, please write the course name (if there is a class schedule, please attach it): [breastfeeding]	Very agree (5 points)	Very agree (5 points)	Very agree (5 points)	Very agree (5 points)	Very agree (5 points)	Very agree (5 points)	Very agree (5 points)	Very agree (5 points)	Very agree (5 points)	Very agree (5 points)	Very agree (5 points)	Very agree (5 points)	Very agree (5 points)	Very agree (5 points)	Would like more training
20	2024/12/12 15:25:29	215 seconds	Wechat	N/A	183.239.178.233 (Guangdong Shenzhen)	Zhang Jieyi	8	female	30	1	general hospital	Tertiary hospital	outpatient service	undergraduate course	primary	outpatient service	Other [child protection personnel]	no	Very agree (5 points)	Very agree (5 points)	Agree (4 points)	Very agree (5 points)	Very agree (5 points)	Very agree (5 points)	Very agree (5 points)	Very agree (5 points)	Very agree (5 points)	Very agree (5 points)	Very agree (5 points)	Very agree (5 points)	Very agree (5 points)	Very agree (5 points)	You can ask Mr. Zhuang and TCM health care teachers to talk more
21	2024/12/12 16:56:50	572 seconds	Wechat	N/A	223.104.77.215 (Guangdong Shenzhen)	Tangjiaohua	19557402	female	34	12	general hospital	other	Delivery room	undergraduate course	primary	Delivery room	midwife	Yes, please write the name of the course (if there is a class schedule, please attach it): [early childhood development nurturing care]	Very agree (5 points)	Very agree (5 points)	Very agree (5 points)	Very agree (5 points)	Very agree (5 points)	Very agree (5 points)	Very agree (5 points)	Very agree (5 points)	Very agree (5 points)	Very agree (5 points)	Very agree (5 points)	Very agree (5 points)	Very agree (5 points)	Very agree (5 points)	I have gained a lot, especially the prenatal education during pregnancy, so that I can fully understand the timing and importance of prenatal education
22	2024/12/12 17:19:39	175 seconds	Wechat	N/A	119.123.185.104 (Guangdong Shenzhen)	Wu Meiling	4	female	33	2	general hospital	other	Social health	undergraduate course	primary	Social health	Social health care	Yes, please write the name of the course (if there is a class schedule, please attach it): [breastfeeding technology, the concept of 1000 days in early life]	Very agree (5 points)	Very agree (5 points)	Very agree (5 points)	Very agree (5 points)	Very agree (5 points)	Very agree (5 points)	Very agree (5 points)	Very agree (5 points)	Very agree (5 points)	Very agree (5 points)	Very agree (5 points)	Very agree (5 points)	Very agree (5 points)	Very agree (5 points)	nothing
23	2024/12/13 7:44:53	86 seconds	Wechat	N/A	119.123.216.153 (Guangdong Shenzhen)	Pengyujiao	13	female	41	17	general hospital	Tertiary hospital	ward	undergraduate course	senior	ward	Obstetrician	Yes, please write the name of the course (if there is a class schedule, please attach it): [midwifery boundary]	Very agree (5 points)	Very agree (5 points)	Very agree (5 points)	Very agree (5 points)	Very agree (5 points)	Very agree (5 points)	Very agree (5 points)	Very agree (5 points)	Very agree (5 points)	Very agree (5 points)	Very agree (5 points)	Very agree (5 points)	Very agree (5 points)	Very agree (5 points)	Benefit a lot
24	2024/12/13 8:10:44	81 seconds	Wechat	N/A	61.144.173.94 (Guangdong Shenzhen)	Xiaocaiyun	30	female	42	23	general hospital	Tertiary hospital	Delivery room	undergraduate course	intermediate	Delivery room	midwife	no	Very agree (5 points)	Very agree (5 points)	Very agree (5 points)	Very agree (5 points)	Very agree (5 points)	Very agree (5 points)	Very agree (5 points)	Very agree (5 points)	Very agree (5 points)	Very agree (5 points)	Very agree (5 points)	Very agree (5 points)	Very agree (5 points)	Very agree (5 points)	nothing
25	2024/12/13 8:50:19	84 seconds	Wechat	N/A	113.84.8.24 (Guangdong Shantou)	Yangweihua	2	female	51	27	general hospital	Tertiary hospital	other	undergraduate course	senior	other	Obstetrician	Yes, please write down the course name (if there is a class schedule, please attach it): [1000 day management training in early life]	Very agree (5 points)	Very agree (5 points)	Very agree (5 points)	Very agree (5 points)	Very agree (5 points)	Very agree (5 points)	Very agree (5 points)	Very agree (5 points)	Very agree (5 points)	Very agree (5 points)	Very agree (5 points)	Very agree (5 points)	Very agree (5 points)	Very agree (5 points)	Great
26	2024/12/13 10:18:09	74 seconds	Wechat	N/A	113.87.33.48 (Guangdong Shenzhen)	Maixixian	17	female	42	23	general hospital	Tertiary hospital	Delivery room	undergraduate course	senior	Delivery room	midwife	Yes, please write the name of the course (if there is a class schedule, please attach it): [early basic health care for newborns]	Very agree (5 points)	Very agree (5 points)	Very agree (5 points)	Very agree (5 points)	Very agree (5 points)	Very agree (5 points)	Very agree (5 points)	Very agree (5 points)	Very agree (5 points)	Very agree (5 points)	Very agree (5 points)	Very agree (5 points)	Very agree (5 points)	Very agree (5 points)	nothing
27	2024/12/13 11:26:01	61 seconds	Wechat	N/A	223.104.68.178 (Guangdong Shenzhen)	LiMiao	20	female	30	3	general hospital	Tertiary hospital	other	Master and above	intermediate	ward	Obstetrician	no	Very agree (5 points)	Very agree (5 points)	Very agree (5 points)	Very agree (5 points)	Very agree (5 points)	Very agree (5 points)	Very agree (5 points)	Very agree (5 points)	Very agree (5 points)	Very agree (5 points)	Very agree (5 points)	Very agree (5 points)	Very agree (5 points)	Very agree (5 points)	very good
28	2024/12/14 14 14:16:10	55 seconds	Wechat	N/A	223.104.79.36 (Guangdong Guangzhou)	Caojudan	32	female	38	20	general hospital	Tertiary hospital	Delivery room	undergraduate course	intermediate	Delivery room	midwife	no	Very agree (5 points)	Very agree (5 points)	Very agree (5 points)	Very agree (5 points)	Very agree (5 points)	Very agree (5 points)	Very agree (5 points)	Very agree (5 points)	Very agree (5 points)	Very agree (5 points)	Very agree (5 points)	Very agree (5 points)	Very agree (5 points)	Very agree (5 points)	nothing
29	2024/12/14 14 14:19:17	82 seconds	Wechat	N/A	120.231.239.209 (Guangdong Shenzhen)	Yi Xiaoran	21	female	25	3 years	general hospital	Tertiary hospital	Delivery room	undergraduate course	primary	Delivery room	midwife	Yes, please write the course name (if there is a class schedule, please attach it):	Very agree (5 points)	Very agree (5 points)	Very agree (5 points)	Very agree (5 points)	Very agree (5 points)	Agree (4 points)	Average (3 points)	Very agree (5 points)	Very agree (5 points)	Very agree (5 points)	Very agree (5 points)	Very agree (5 points)	Very agree (5 points)	Very agree (5 points)	nothing
30	2024/12/14 14 14:19:34	266 seconds	Wechat	N/A	119.123.184.214 (Guangdong Shenzhen)	Gao Huifen	1	female	45	26	general hospital	Tertiary hospital	ward	undergraduate course	senior	ward	Obstetric nurse	Yes, please write the course name (if there is a class schedule, please attach it):	Very agree (5 points)	Very agree (5 points)	Very agree (5 points)	Very agree (5 points)	Very agree (5 points)	Very agree (5 points)	Very agree (5 points)	Very agree (5 points)	Very agree (5 points)	Very agree (5 points)	Very agree (5 points)	Very agree (5 points)	Very agree (5 points)	Very agree (5 points)	nothing
31	2024/12/14 15:28:36	74 seconds	Wechat	N/A	183.239.178.226 (Guangdong Shenzhen)	Cuiyufang	9	female	43	26 years	general hospital	Tertiary hospital	Delivery room	undergraduate course	intermediate	Delivery room	midwife	no	Very agree (5 points)	Very agree (5 points)	Very agree (5 points)	Very agree (5 points)	Very agree (5 points)	Very agree (5 points)	Very agree (5 points)	Very agree (5 points)	Very agree (5 points)	Very agree (5 points)	Very agree (5 points)	Very agree (5 points)	Average (3 points)	Very agree (5 points)	Hold more workshops
32	2024/12/14 19:23:23	779 seconds	Wechat	N/A	14.154.0.216 (Guangdong Shenzhen)	Willow leaf	10	female	49	29	general hospital	Tertiary hospital	outpatient service	undergraduate course	intermediate	outpatient service	Obstetric nurse	Yes, please write down the name of the course (if there is a class schedule, please attach it): [1. The boundaries of midwives; 2. The nurturing care framework for early childhood development; 3. The impact of social environment on the development of fetuses and infants from the perspective of the whole life cycle; 3. The basic theory of child nutrition; 5. The prevention and control of birth def…	Very agree (5 points)	Very agree (5 points)	Very agree (5 points)	Very agree (5 points)	Very agree (5 points)	Very agree (5 points)	Very agree (5 points)	Very agree (5 points)	Very agree (5 points)	Very agree (5 points)	Very agree (5 points)	Very agree (5 points)	Very agree (5 points)	Very agree (5 points)	None at present
33	2024/12/14 21:28:13	100 seconds	Wechat	N/A	183.239.178.245 (Guangdong Shenzhen)	Zhenghaiyang	215801	female	36	13	general hospital	Tertiary hospital	ward	undergraduate course	intermediate	ward	Obstetric nurse	no	Agree (4 points)	Agree (4 points)	Very agree (5 points)	Very agree (5 points)	Very agree (5 points)	Average (3 points)	Agree (4 points)	Agree (4 points)	Agree (4 points)	Agree (4 points)	Agree (4 points)	Agree (4 points)	Agree (4 points)	Agree (4 points)	nothing
