# Supplementary material for: Application and evaluation of online-offline experiential teaching in obstetric training for “First 1000 Days of Life” child healthcare
Source: Front Public Health. 2025 Nov 20;13:1710516. doi: 10.3389/fpubh.2025.1710516 (PMC12675452; doi:10.3389/fpubh.2025.1710516)
Supplement: Supplementary file 5 [file Data_Sheet_5.xlsx]

## Sheet: Sheet1
Serial number	Submission time	Time taken	source	Source details	From IP	1. Your name:	2. Your student number:	3. Your gender:	4. Your age (years)	5. Your working years	6. Hospital attribute	7. Your hospital grade	8. Your department	9. Your highest education	10. Your current job title is	11. Your department	12. Your position	13. Have you received any training related to the health management knowledge of 1000 natural growth and development in the early life	14. A. teacher zhuangliyu (infant development course) - a1. the train of thought is clear and the content is easy to understand in the process of teaching	14. A2. the training teachers have rich professional knowledge and clinical experience	14. A3. the trainer can actively answer the questions raised by the trainees	14. A4. the training courseware is exquisite, comprehensive and systematic, which is helpful for the learning of knowledge points	15. B. teacher qiulihua (pediatric massage and health care course) - a1. the train of thought is clear and the content is easy to understand in the process of teaching	15. A2. the training teachers have rich professional knowledge and clinical experience	15. A3. the trainer can actively answer the questions raised by the trainees	15. A4. the training courseware is exquisite, comprehensive and systematic, which is helpful for the learning of knowledge points	16. C. teacher lvyuanhong (first aid course for infants and young children) - a1. the train of thought is clear and the content is easy to understand in the process of teaching	16. A2. the training teachers have rich professional knowledge and clinical experience	16. A3. the trainer can actively answer the questions raised by the trainees	16. A4. the training courseware is exquisite, comprehensive and systematic, which is helpful for the learning of knowledge points	17. D. overall feelings of trainees - d1. if there are similar trainings, I will actively participate	17. D2. I can fully grasp the teaching content	17. D3. I will apply what I have learned to clinical work in the future	18. About this study, we hope to get more suggestions from you for our later improvement:
1	2024/11/30 12:06:33	61 seconds	Wechat	N/A	113.84.160.111 (Guangdong Shantou)	Huangweiyue	37	female	28	7	general hospital	Tertiary hospital	ward	undergraduate course	primary	Delivery room	Obstetric nurse	Yes, please write the course name (if there is a class schedule, please attach it):	Very agree (5 points)	Very agree (5 points)	Very agree (5 points)	Very agree (5 points)	Very agree (5 points)	Very agree (5 points)	Very agree (5 points)	Very agree (5 points)	Very agree (5 points)	Very agree (5 points)	Very agree (5 points)	Very agree (5 points)	Very agree (5 points)	Very agree (5 points)	Very agree (5 points)	Multi point perinatal Curriculum
2	2024/11/30 12:06:36	75 seconds	Wechat	N/A	113.84.67.48 (Guangdong Shantou)	Guanxiaomeng	7	female	31	10	general hospital	Tertiary hospital	Delivery room	undergraduate course	intermediate	Delivery room	midwife	Yes, please write the course name (if there is a class schedule, please attach it):	Very agree (5 points)	Very agree (5 points)	Very agree (5 points)	Very agree (5 points)	Very agree (5 points)	Very agree (5 points)	Very agree (5 points)	Very agree (5 points)	Very agree (5 points)	Very agree (5 points)	Very agree (5 points)	Very agree (5 points)	Very agree (5 points)	Very agree (5 points)	Very agree (5 points)	Hold more and learn more!
3	2024/11/30 12:06:41	76 seconds	Wechat	N/A	223.104.77.173 (Guangdong Shenzhen)	Liqiuxia	12	female	38	16	general hospital	Tertiary hospital	ward	undergraduate course	primary	ward	Obstetric nurse	Yes, please write the course name (if there is a class schedule, please attach it):	Very agree (5 points)	Very agree (5 points)	Very agree (5 points)	Very agree (5 points)	Very agree (5 points)	Very agree (5 points)	Very agree (5 points)	Very agree (5 points)	Very agree (5 points)	Very agree (5 points)	Very agree (5 points)	Very agree (5 points)	Very agree (5 points)	Very agree (5 points)	Very agree (5 points)	nothing
4	2024/11/30 12:06:50	87 seconds	Wechat	N/A	113.84.40.209 (Guangdong Shantou)	Gao Huifen	1	female	45	25	general hospital	Tertiary hospital	ward	undergraduate course	senior	ward	midwife	Yes, please write the course name (if there is a class schedule, please attach it):	Very agree (5 points)	Very agree (5 points)	Very agree (5 points)	Very agree (5 points)	Very agree (5 points)	Very agree (5 points)	Very agree (5 points)	Very agree (5 points)	Very agree (5 points)	Very agree (5 points)	Very agree (5 points)	Very agree (5 points)	Very agree (5 points)	Very agree (5 points)	Very agree (5 points)	Add offline workshops
5	2024/11/30 12:06:52	80 seconds	Wechat	N/A	113.84.129.58 (Guangdong Shantou)	Xiaocaiyun	30	female	42	23	general hospital	Tertiary hospital	Delivery room	undergraduate course	intermediate	Delivery room	midwife	Yes, please write the course name (if there is a class schedule, please attach it):	Very agree (5 points)	Very agree (5 points)	Very agree (5 points)	Very agree (5 points)	Very agree (5 points)	Very agree (5 points)	Very agree (5 points)	Very agree (5 points)	Very agree (5 points)	Very agree (5 points)	Very agree (5 points)	Very agree (5 points)	Very agree (5 points)	Very agree (5 points)	Very agree (5 points)	very good
6	2024/11/30 12:07:11	107 seconds	Wechat	N/A	113.84.209.152 (Guangdong Shantou)	Qiujianjiao	15	female	28	9	general hospital	Tertiary hospital	Delivery room	undergraduate course	intermediate	Delivery room	midwife	Yes, please write the course name (if there is a class schedule, please attach it):	Very agree (5 points)	Very agree (5 points)	Very agree (5 points)	Very agree (5 points)	Very agree (5 points)	Very agree (5 points)	Very agree (5 points)	Very agree (5 points)	Very agree (5 points)	Very agree (5 points)	Very agree (5 points)	Very agree (5 points)	Very agree (5 points)	Very agree (5 points)	Very agree (5 points)	I hope there will be more classes in this field in the future
7	2024/11/30 12:07:16	111 seconds	Wechat	N/A	113.84.65.104 (Guangdong Shantou)	Yi Xiaoran	20	female	25	3	general hospital	Tertiary hospital	Delivery room	undergraduate course	primary	Delivery room	midwife	Yes, please write the course name (if there is a class schedule, please attach it):	Very agree (5 points)	Very agree (5 points)	Very agree (5 points)	Very agree (5 points)	Very agree (5 points)	Very agree (5 points)	Very agree (5 points)	Very agree (5 points)	Very agree (5 points)	Very agree (5 points)	Very agree (5 points)	Very agree (5 points)	Very agree (5 points)	Very agree (5 points)	Very agree (5 points)	The course is wonderful, but it is more about child care. I hope to add more relevant courses about prenatal and intrapartum obstetrics
8	2024/11/30 12:07:20	111 seconds	Wechat	N/A	113.84.10.91 (Guangdong Shantou)	Huangyanli	18	female	49	26	general hospital	Tertiary hospital	ward	Master and above	senior	ward	Obstetrician	no	Very agree (5 points)	Very agree (5 points)	Very agree (5 points)	Very agree (5 points)	Very agree (5 points)	Very agree (5 points)	Very agree (5 points)	Very agree (5 points)	Very agree (5 points)	Very agree (5 points)	Very agree (5 points)	Very agree (5 points)	Very agree (5 points)	Very agree (5 points)	Very agree (5 points)	The workshop content can be more
9	2024/11/30 12:07:20	115 seconds	Wechat	N/A	113.84.8.78 (Guangdong Shantou)	Shen	24	female	45	25	general hospital	Tertiary hospital	ward	undergraduate course	senior	ward	Obstetric nurse	no	Very agree (5 points)	Very agree (5 points)	Very agree (5 points)	Very agree (5 points)	Very agree (5 points)	Very agree (5 points)	Very agree (5 points)	Very agree (5 points)	Very agree (5 points)	Very agree (5 points)	Very agree (5 points)	Very agree (5 points)	Very agree (5 points)	Very agree (5 points)	Very agree (5 points)	nothing
10	2024/11/30 12:07:21	121 seconds	Wechat	N/A	223.104.79.27 (Guangdong Guangzhou)	Wenhongying	11	female	38	19	general hospital	Tertiary hospital	Delivery room	undergraduate course	intermediate	Delivery room	midwife	no	Very agree (5 points)	Very agree (5 points)	Very agree (5 points)	Very agree (5 points)	Very agree (5 points)	Very agree (5 points)	Very agree (5 points)	Very agree (5 points)	Very agree (5 points)	Very agree (5 points)	Very agree (5 points)	Very agree (5 points)	Very agree (5 points)	Very agree (5 points)	Very agree (5 points)	Offline practice is very vivid. Teachers and students communicate with each other to improve professional skills.
11	2024/11/30 12:07:23	123 seconds	Wechat	N/A	223.104.77.218 (Guangdong Shenzhen)	Xiejingping	28	female	28	6	general hospital	other	Social health	undergraduate course	primary	Social health	Social health care	no	Very agree (5 points)	Very agree (5 points)	Very agree (5 points)	Very agree (5 points)	Very agree (5 points)	Very agree (5 points)	Very agree (5 points)	Very agree (5 points)	Very agree (5 points)	Very agree (5 points)	Very agree (5 points)	Very agree (5 points)	Very agree (5 points)	Very agree (5 points)	Very agree (5 points)	I hope more offline workshops can be held
12	2024/11/30 12:07:25	118 seconds	Wechat	N/A	202.105.130.205 (Guangdong Shenzhen)	Caojudan	32	female	38	20	general hospital	Tertiary hospital	Delivery room	undergraduate course	intermediate	Delivery room	midwife	no	Very agree (5 points)	Very agree (5 points)	Very agree (5 points)	Very agree (5 points)	Very agree (5 points)	Very agree (5 points)	Very agree (5 points)	Very agree (5 points)	Very agree (5 points)	Very agree (5 points)	Very agree (5 points)	Very agree (5 points)	Very agree (5 points)	Very agree (5 points)	Very agree (5 points)	Add courses
13	2024/11/30 12:07:28	66 seconds	Wechat	N/A	113.84.80.218 (Guangdong Shantou)	Chen Chun	29	female	41	20	general hospital	Tertiary hospital	ward	undergraduate course	intermediate	ward	Obstetric nurse	no	Very agree (5 points)	Very agree (5 points)	Very agree (5 points)	Very agree (5 points)	Very agree (5 points)	Very agree (5 points)	Very agree (5 points)	Very agree (5 points)	Very agree (5 points)	Very agree (5 points)	Very agree (5 points)	Very agree (5 points)	Very agree (5 points)	Very agree (5 points)	Very agree (5 points)	None at present
14	2024/11/30 12:07:32	115 seconds	Wechat	N/A	223.104.77.205 (Guangdong Shenzhen)	LiMiao	20	female	31	3	general hospital	Tertiary hospital	ward	Master and above	primary	ward	other	no	Very agree (5 points)	Very agree (5 points)	Very agree (5 points)	Very agree (5 points)	Very agree (5 points)	Very agree (5 points)	Very agree (5 points)	Very agree (5 points)	Very agree (5 points)	Very agree (5 points)	Very agree (5 points)	Very agree (5 points)	Very agree (5 points)	Very agree (5 points)	Very agree (5 points)	Learn a lot
15	2024/11/30 12:07:58	138 seconds	Wechat	N/A	113.84.130.34 (Guangdong Shantou)	Zhangyujiao	22	female	26	5	general hospital	other	Social health	undergraduate course	primary	Social health	Social health care	Yes, please write down the course name (if there is a class schedule, please attach it): [breastfeeding, first aid for infants and young children]	Very agree (5 points)	Very agree (5 points)	Very agree (5 points)	Very agree (5 points)	Very agree (5 points)	Very agree (5 points)	Very agree (5 points)	Very agree (5 points)	Very agree (5 points)	Very agree (5 points)	Very agree (5 points)	Very agree (5 points)	Very agree (5 points)	Very agree (5 points)	Very agree (5 points)	I hope I can continue to learn offline in the future and benefit a lot
16	12:08:00 on November 30, 2024	150 seconds	Wechat	N/A	223.104.68.175 (Guangdong Shenzhen)	Lei Xiaolan	6	female	50	31	general hospital	Tertiary hospital	Delivery room	undergraduate course	senior	Delivery room	midwife	Yes, please write the course name (if there is a class schedule, please attach it):	Very agree (5 points)	Very agree (5 points)	Very agree (5 points)	Very agree (5 points)	Very agree (5 points)	Very agree (5 points)	Very agree (5 points)	Very agree (5 points)	Very agree (5 points)	Very agree (5 points)	Very agree (5 points)	Very agree (5 points)	Very agree (5 points)	Very agree (5 points)	Very agree (5 points)	More workshops
17	2024/11/30 12:08:03	124 seconds	Wechat	N/A	112.97.59.84 (Guangdong Shenzhen)	Chenmengling	948168	female	28	7	general hospital	other	ward	undergraduate course	primary	ward	Obstetrician	Yes, please write the name of the course (if there is a class schedule, please attach it): [early intrauterine fetal education technology]	Very agree (5 points)	Very agree (5 points)	Very agree (5 points)	Very agree (5 points)	Very agree (5 points)	Very agree (5 points)	Very agree (5 points)	Very agree (5 points)	Very agree (5 points)	Very agree (5 points)	Very agree (5 points)	Very agree (5 points)	Very agree (5 points)	Very agree (5 points)	Very agree (5 points)	nothing
18	2024/11/30 12:08:08	132 seconds	Wechat	N/A	113.84.130.51 (Guangdong Shantou)	Lin Meiling	19	female	38	20	general hospital	Tertiary hospital	Delivery room	undergraduate course	intermediate	Delivery room	midwife	no	Very agree (5 points)	Very agree (5 points)	Very agree (5 points)	Very agree (5 points)	Very agree (5 points)	Very agree (5 points)	Very agree (5 points)	Very agree (5 points)	Very agree (5 points)	Very agree (5 points)	Very agree (5 points)	Very agree (5 points)	Very agree (5 points)	Very agree (5 points)	Very agree (5 points)	Hope to hold more offline practical workshops
19	2024/11/30 12:08:13	69 seconds	Wechat	N/A	111.222.138.201 (Guangdong Shenzhen)	Yangweihua	02	female	51	27	general hospital	Tertiary hospital	other	undergraduate course	senior	other	Obstetrician	Yes, please write the course name (if there is a class schedule, please attach it):	Very agree (5 points)	Very agree (5 points)	Very agree (5 points)	Very agree (5 points)	Very agree (5 points)	Very agree (5 points)	Very agree (5 points)	Very agree (5 points)	Very agree (5 points)	Very agree (5 points)	Very agree (5 points)	Very agree (5 points)	Very agree (5 points)	Very agree (5 points)	Very agree (5 points)	Very good
20	2024/11/30 12:08:27	189 seconds	Wechat	N/A	113.84.208.157 (Guangdong Shantou)	Chenxiqiao	25	female	29	7	general hospital	Tertiary hospital	Delivery room	undergraduate course	primary	Delivery room	midwife	no	Very agree (5 points)	Agree (4 points)	Agree (4 points)	Agree (4 points)	Very agree (5 points)	Very agree (5 points)	Agree (4 points)	Agree (4 points)	Agree (4 points)	Agree (4 points)	Agree (4 points)	Agree (4 points)	Agree (4 points)	Agree (4 points)	Agree (4 points)	Increase workshop time
21	2024/11/30 12:08:34	180 seconds	Wechat	N/A	113.84.8.209 (Guangdong Shantou)	Xiebiqong	13	female	37	15	general hospital	Tertiary hospital	ward	undergraduate course	intermediate	ward	Obstetric nurse	no	Very agree (5 points)	Very agree (5 points)	Very agree (5 points)	Very agree (5 points)	Very agree (5 points)	Very agree (5 points)	Very agree (5 points)	Very agree (5 points)	Very agree (5 points)	Very agree (5 points)	Very agree (5 points)	Very agree (5 points)	Very agree (5 points)	Very agree (5 points)	Very agree (5 points)	nothing
22	2024/11/30 12:08:45	124 seconds	Wechat	N/A	113.84.10.19 (Guangdong Shantou)	Cuiyufang	9	female	43	26	general hospital	Tertiary hospital	Delivery room	undergraduate course	intermediate	Delivery room	midwife	Yes, please write down the name of the course (if there is a class schedule, please attach it): [training course on health management knowledge of natural growth and development on the due day]	Very agree (5 points)	Very agree (5 points)	Very agree (5 points)	Very agree (5 points)	Very agree (5 points)	Very agree (5 points)	Very agree (5 points)	Very agree (5 points)	Very agree (5 points)	Very agree (5 points)	Very agree (5 points)	Very agree (5 points)	Very agree (5 points)	Very agree (5 points)	Very agree (5 points)	Try not to give theoretical lessons in the workshop
23	2024/11/30 12:08:48	209 seconds	Wechat	N/A	113.84.170.105 (Guangdong Shantou)	Pengyujiao	12	female	41	17	general hospital	Tertiary hospital	ward	undergraduate course	senior	ward	Obstetrician	no	Very agree (5 points)	Very agree (5 points)	Very agree (5 points)	Very agree (5 points)	Very agree (5 points)	Very agree (5 points)	Very agree (5 points)	Very agree (5 points)	Very agree (5 points)	Very agree (5 points)	Very agree (5 points)	Very agree (5 points)	Very agree (5 points)	Very agree (5 points)	Very agree (5 points)	Learned the indications and methods of infantile massage in the treatment of children's fever and night cry, and the first aid and treatment of neonatal accidental injury
24	2024/11/30 12:08:51	167 seconds	Wechat	N/A	223.160.229.102 (Guangdong Guangzhou)	Liyuanqiu	14	female	43	23	general hospital	Tertiary hospital	Delivery room	undergraduate course	intermediate	Delivery room	midwife	no	Very agree (5 points)	Very agree (5 points)	Very agree (5 points)	Very agree (5 points)	Very agree (5 points)	Very agree (5 points)	Very agree (5 points)	Very agree (5 points)	Very agree (5 points)	Very agree (5 points)	Very agree (5 points)	Very agree (5 points)	Very agree (5 points)	Very agree (5 points)	Very agree (5 points)	More opportunities to learn offline interviews
25	2024/11/30 12:09:05	225 seconds	Wechat	N/A	113.84.0.45 (Guangdong Shantou)	Li Yan	31	female	39	14	general hospital	Tertiary hospital	Delivery room	undergraduate course	intermediate	ward	Obstetrician	no	Very agree (5 points)	Very agree (5 points)	Very agree (5 points)	Very agree (5 points)	Very agree (5 points)	Very agree (5 points)	Very agree (5 points)	Very agree (5 points)	Very agree (5 points)	Very agree (5 points)	Very agree (5 points)	Very agree (5 points)	Very agree (5 points)	Very agree (5 points)	Very agree (5 points)	Offline personal experience, face-to-face communication with teachers and profound learning
26	2024/11/30 12:09:19	151 seconds	Wechat	N/A	223.104.68.193 (Guangdong Shenzhen)	Liufuxia	23	female	26	6	general hospital	other	Social health	undergraduate course	primary	Social health	Social health care	Yes, please write down the course name (if there is a class schedule, please attach it): [how to improve breastfeeding, sleep, prenatal education, etc.]	Very agree (5 points)	Very agree (5 points)	Very agree (5 points)	Very agree (5 points)	Very agree (5 points)	Very agree (5 points)	Very agree (5 points)	Very agree (5 points)	Very agree (5 points)	Very agree (5 points)	Very agree (5 points)	Very agree (5 points)	Very agree (5 points)	Very agree (5 points)	Very agree (5 points)	This study benefited a lot. It was really a rich class. I really enjoyed it. I really enjoyed it
27	2024/11/30 12:10:34	305 seconds	Wechat	N/A	223.104.68.116 (Guangdong Shenzhen)	Willow leaf	10	female	49	29	general hospital	Tertiary hospital	outpatient service	undergraduate course	intermediate	outpatient service	Obstetric nurse	Yes, please write the name of the course (if there is a class schedule, please attach it): [early childhood development nurturing care framework]	Very agree (5 points)	Very agree (5 points)	Very agree (5 points)	Very agree (5 points)	Very agree (5 points)	Very agree (5 points)	Very agree (5 points)	Very agree (5 points)	Very agree (5 points)	Very agree (5 points)	Very agree (5 points)	Very agree (5 points)	Very agree (5 points)	Very agree (5 points)	Very agree (5 points)	Prenatal care education
28	2024/11/30 12:11:31	370 seconds	Wechat	N/A	223.104.68.108 (Guangdong Shenzhen)	Tangjiaohua	19557402	female	34	12	general hospital	other	Delivery room	undergraduate course	primary	Delivery room	midwife	Yes, please write the name of the course (if there is a class schedule, please attach it): [early intrauterine fetal education technology]	Very agree (5 points)	Very agree (5 points)	Very agree (5 points)	Very agree (5 points)	Very agree (5 points)	Very agree (5 points)	Very agree (5 points)	Very agree (5 points)	Very agree (5 points)	Very agree (5 points)	Very agree (5 points)	Very agree (5 points)	Very agree (5 points)	Very agree (5 points)	Very agree (5 points)	/
29	2024/11/30 12:15:52	499 seconds	Wechat	N/A	223.104.68.219 (Guangdong Shenzhen)	Wu Meiling	4	female	33	9	general hospital	other	Social health	undergraduate course	primary	Social health	Social health care	Yes, please write the name of the course (if there is a class schedule, please attach it): [early infant development, breastfeeding]	Very agree (5 points)	Very agree (5 points)	Very agree (5 points)	Very agree (5 points)	Very agree (5 points)	Very agree (5 points)	Very agree (5 points)	Very agree (5 points)	Very agree (5 points)	Very agree (5 points)	Very agree (5 points)	Very agree (5 points)	Very agree (5 points)	Very agree (5 points)	Very agree (5 points)	I have benefited a lot from this study. Thank you for this opportunity to study.
30	2024/11/30 18:10:42	66 seconds	Wechat	N/A	113.116.186.181 (Guangdong Shenzhen)	Maixixian	17	female	42	23	general hospital	Tertiary hospital	Delivery room	undergraduate course	senior	Delivery room	midwife	Yes, please write the name of the course (if there is a class schedule, please attach it): [early basic health care for newborns]	Very agree (5 points)	Very agree (5 points)	Very agree (5 points)	Very agree (5 points)	Very agree (5 points)	Very agree (5 points)	Very agree (5 points)	Very agree (5 points)	Very agree (5 points)	Very agree (5 points)	Very agree (5 points)	Very agree (5 points)	Very agree (5 points)	Very agree (5 points)	Very agree (5 points)	nothing
31	2024/11/30 18:12:50	381 seconds	Wechat	N/A	61.141.68.49 (Guangdong Shenzhen)	Zhang Jieyi	08	female	30	1	general hospital	Tertiary hospital	outpatient service	undergraduate course	primary	outpatient service	Other child protection	no	Very agree (5 points)	Very agree (5 points)	Very agree (5 points)	Very agree (5 points)	Very agree (5 points)	Very agree (5 points)	Very agree (5 points)	Very agree (5 points)	Very agree (5 points)	Very agree (5 points)	Very agree (5 points)	Very agree (5 points)	Very agree (5 points)	Very agree (5 points)	Very agree (5 points)	I hope we can invite more teachers Zhuang and Qiu to give lectures and talk about the unfinished content in detail in the future
32	18:20:00 on November 30, 2024	105 seconds	Wechat	N/A	61.141.165.232 (Guangdong Shenzhen)	Liaojimei	12345	female	45	20	general hospital	other	outpatient service	undergraduate course	intermediate	outpatient service	Obstetrician	Yes, please write the course name (if there is a class schedule, please attach it):	Very agree (5 points)	Very agree (5 points)	Very agree (5 points)	Very agree (5 points)	Very agree (5 points)	Very agree (5 points)	Very agree (5 points)	Very agree (5 points)	Very agree (5 points)	Very agree (5 points)	Very agree (5 points)	Very agree (5 points)	Very agree (5 points)	Very agree (5 points)	Very agree (5 points)	nothing
33	2024/11/30 18:23:02	54 seconds	Wechat	N/A	113.84.192.186 (Guangdong Shantou)	Cuiyufang	9	female	43	26	general hospital	Tertiary hospital	Delivery room	undergraduate course	intermediate	Delivery room	midwife	Yes, please write down the course name (if there is a class schedule, please attach it): [1000 days in early life, growth and development, health management training course]	Very agree (5 points)	Very agree (5 points)	Very agree (5 points)	Very agree (5 points)	Very agree (5 points)	Very agree (5 points)	Very agree (5 points)	Very agree (5 points)	Very agree (5 points)	Very agree (5 points)	Very agree (5 points)	Very agree (5 points)	Very agree (5 points)	Very agree (5 points)	Very agree (5 points)	I hope the workshop doesn't talk too much about theory
